# Supplementary material for: Evaluation of an online suicide prevention program to improve suicide literacy and to reduce suicide stigma: A mixed methods study
Source: PLoS One. 2023 Apr 28;18(4):e0284944. doi: 10.1371/journal.pone.0284944 (PMC10146514; doi:10.1371/journal.pone.0284944)
Supplement: S1 Data — (XLSX) [file pone.0284944.s009.xlsx]

## Sheet: S2Data_PrePost_Excel
ID	gender	age	education	programvariant	size_residence	Filter_Completer	Distress_t0	Distress_t1	LOSS_t0	LOSS_t1	StigmaPerceived_t0	StigmaPerceived_t1	IsoPerceived_t0	IsoPerceived_t1	GloPerceived_t0	GloPerceived_t1	Self_Stigma_t0	Self_Stigma_t1	Self_Iso_t0	Self_Iso_t1	Self_Glo_t0	Self_Glo_t1	SWEP6_t0	SWEP6_t1	SWEP7_t0	SWEP7_t1	length	recommendation	Feedback_1	Feedback_2	Feedback_3	Feedback_4	Feedback_5	Feedback_6	Feedback_7	Helpful_1	Helpful_2	Helpful_3	Helpful_4	Helpful_5
1	2	47	7	5	3	0	999	999	999	999	999	999	999	999	999	999	999	999	999	999	999	999	999	999	999	999	999	999	999	999	999	999	999	999	999	999	999	999	999	999
2	1	33	7	5	1	0	999	999	999	999	999	999	999	999	999	999	999	999	999	999	999	999	999	999	999	999	999	999	999	999	999	999	999	999	999	999	999	999	999	999
3	1	42	6	5	1	0	8	999	4	999	2.75	999	4.75	999	2.25	999	999	999	999	999	999	999	8.66667	999	999	999	999	999	999	999	999	999	999	999	999	999	999	999	999	999
4	2	29	7	5	1	0	999	999	999	999	999	999	999	999	999	999	999	999	999	999	999	999	999	999	999	999	999	999	999	999	999	999	999	999	999	999	999	999	999	999
5	1	40	6	2	4	0	8	999	9	999	4.875	999	2.25	999	1.75	999	2.625	999	4.5	999	2.25	999	4	999	4.14286	999	999	999	999	999	999	999	999	999	999	999	999	999	999	999
6	1	47	7	5	4	1	6	5	11	10	2.875	3	4.75	3	2.25	3	999	999	999	999	999	999	10	10	999	999	2	2	5	5	5	999	5	5	5	5	5	3	3	5
7	1	51	5	1	999	1	10	9	5	9	2.375	2.75	4	4	3.25	1.75	1.75	1.5	4.5	4.25	1.5	1	1.33333	0.5	1.14286	0.428571	3	2	3	3	3	3	3	2	3	2	2	2	1	2
8	1	31	7	5	1	0	1	999	12	999	3.625	999	4.5	999	3.75	999	999	999	999	999	999	999	9.83333	999	999	999	999	999	999	999	999	999	999	999	999	999	999	999	999	999
9	1	26	7	2	2	0	5	999	7	999	3.75	999	4.25	999	2	999	2.125	999	4.75	999	2	999	5.83333	999	6.42857	999	999	999	999	999	999	999	999	999	999	999	999	999	999	999
10	1	26	7	3	1	0	9	999	5	999	2.125	999	4.25	999	2.5	999	2.125	999	4.5	999	1.5	999	3.66667	999	3.85714	999	999	999	999	999	999	999	999	999	999	999	999	999	999	999
11	1	35	7	1	2	0	8	999	3	999	3.125	999	3.75	999	1.5	999	1.875	999	5	999	1.75	999	3	999	2.57143	999	999	999	999	999	999	999	999	999	999	999	999	999	999	999
12	1	26	7	5	1	0	0	999	11	999	1.375	999	3.75	999	1	999	999	999	999	999	999	999	6.83333	999	999	999	999	999	999	999	999	999	999	999	999	999	999	999	999	999
13	1	29	7	3	1	0	6	999	8	999	3.375	999	2.5	999	1.5	999	999	999	999	999	999	999	7.66667	999	999	999	999	999	999	999	999	999	999	999	999	999	999	999	999	999
14	1	54	7	2	1	0	3	999	7	999	2.125	999	3.25	999	1	999	1	999	4.5	999	1.5	999	6	999	5.14286	999	999	999	999	999	999	999	999	999	999	999	999	999	999	999
15	2	43	5	1	2	0	9	999	9	999	3.625	999	4.5	999	2	999	2.75	999	3.25	999	1.75	999	7.66667	999	8	999	999	999	999	999	999	999	999	999	999	999	999	999	999	999
16	1	43	7	5	1	0	0	999	11	999	2.5	999	5	999	1.75	999	999	999	999	999	999	999	9.66667	999	999	999	999	999	999	999	999	999	999	999	999	999	999	999	999	999
17	1	38	7	5	1	0	3	999	8	999	3	999	3.25	999	1.5	999	999	999	999	999	999	999	7.66667	999	999	999	999	999	999	999	999	999	999	999	999	999	999	999	999	999
18	1	32	7	5	1	0	3	999	10	999	1.75	999	3.5	999	1.75	999	999	999	999	999	999	999	10	999	999	999	999	999	999	999	999	999	999	999	999	999	999	999	999	999
19	1	50	7	4	1	0	10	999	11	999	3.25	999	4	999	3.75	999	999	999	999	999	999	999	8	999	999	999	999	999	999	999	999	999	999	999	999	999	999	999	999	999
20	1	42	7	5	1	1	7	7	9	10	2.25	2.125	5	5	1.75	2	999	999	999	999	999	999	10	10	999	999	2	2	4	4	4	999	4	3	1	5	4	3	5	4
21	2	48	8	3	3	0	7	999	8	999	2.875	999	4	999	2	999	999	999	999	999	999	999	6.66667	999	999	999	999	999	999	999	999	999	999	999	999	999	999	999	999	999
22	1	50	6	5	2	0	5	999	9	999	2.75	999	4	999	2.25	999	999	999	999	999	999	999	8.16667	999	999	999	999	999	999	999	999	999	999	999	999	999	999	999	999	999
23	1	45	7	3	2	0	6	999	10	999	2.875	999	4.5	999	4.25	999	999	999	999	999	999	999	9	999	999	999	999	999	999	999	999	999	999	999	999	999	999	999	999	999
24	1	43	6	2	1	1	4	4	9	9	3	2.875	4.75	3.75	1	2	3.25	2.875	1	1	1	1	9.83333	9.83333	9.85714	9.71429	2	2	4	4	4	4	4	4	4	3	3	3	3	4
25	1	56	6	5	1	0	6	999	7	999	3.75	999	4.5	999	2.25	999	999	999	999	999	999	999	7.83333	999	999	999	999	999	999	999	999	999	999	999	999	999	999	999	999	999
26	1	28	7	5	1	1	1	2	12	12	2.75	1.5	4.25	4.5	4	3.75	999	999	999	999	999	999	7.16667	7.83333	999	999	2	2	4	5	5	999	4	4	5	5	4	4	4	4
27	1	41	6	5	1	1	2	2	10	11	1.25	1.25	3.5	1.75	2.75	3	999	999	999	999	999	999	6.66667	6.83333	999	999	3	2	5	4	4	999	5	4	5	5	5	3	5	5
28	1	30	6	1	1	0	7	999	11	999	3.625	999	4	999	2.5	999	3.875	999	5	999	2.25	999	8.5	999	8.42857	999	999	999	999	999	999	999	999	999	999	999	999	999	999	999
29	1	37	5	2	3	0	10	999	7	999	3.125	999	4	999	3.25	999	2.75	999	4.25	999	2.25	999	4.66667	999	4.57143	999	999	999	999	999	999	999	999	999	999	999	999	999	999	999
30	2	46	4	3	1	0	10	999	1	999	2.625	999	3.75	999	2.75	999	999	999	999	999	999	999	6.16667	999	999	999	999	999	999	999	999	999	999	999	999	999	999	999	999	999
31	2	54	7	5	1	1	2	2	12	12	2.375	2.125	4	4	2	2	999	999	999	999	999	999	6.33333	6.5	999	999	3	2	2	4	2	999	3	3	3	3	4	2	2	4
32	2	56	6	2	3	0	9	999	7	999	3.25	999	4	999	2.75	999	1.125	999	5	999	2.25	999	6.16667	999	6.57143	999	999	999	999	999	999	999	999	999	999	999	999	999	999	999
33	3	43	6	2	1	1	6	6	6	6	3	3.25	4	4	2.25	1	1	1.25	3.75	4	1.5	1	7.5	7.83333	7.42857	7.71429	2	2	4	4	4	3	4	4	5	3	4	4	4	4
34	1	36	7	5	3	1	2	2	11	10	3.375	2.5	4.25	5	2.25	2.5	999	999	999	999	999	999	6.66667	8.16667	999	999	2	2	4	4	4	999	5	4	4	5	5	4	4	4
35	1	66	5	3	4	0	3	999	7	999	4	999	3.75	999	3.5	999	999	999	999	999	999	999	10	999	999	999	999	999	999	999	999	999	999	999	999	999	999	999	999	999
36	1	26	7	4	1	0	5	999	10	999	3	999	3.75	999	1.25	999	999	999	999	999	999	999	8.16667	999	999	999	999	999	999	999	999	999	999	999	999	999	999	999	999	999
37	1	40	7	5	1	1	6	6	9	11	3.25	3.25	4.25	4.25	2	2.25	999	999	999	999	999	999	7	7.16667	999	999	2	2	4	5	4	999	4	3	3	5	4	3	4	3
38	1	24	6	2	1	1	9	9	7	10	3.5	3	3	3	2	3	3.25	4.5	5	5	1.5	3	3.5	3.66667	3	3.28571	2	2	4	3	4	3	3	2	5	5	5	5	5	3
39	1	55	6	4	1	1	9	7	8	12	2.125	3.25	4.25	4.75	1.25	2	999	999	999	999	999	999	7.5	8.83333	999	999	1	2	5	5	5	999	4	5	5	5	5	2	2	4
40	1	32	6	1	4	0	9	999	7	999	2.5	999	3.75	999	3	999	1.5	999	5	999	3.5	999	6.16667	999	6.71429	999	999	999	999	999	999	999	999	999	999	999	999	999	999	999
41	2	44	6	3	3	0	6	999	5	999	5	999	4	999	1	999	999	999	999	999	999	999	3.5	999	999	999	999	999	999	999	999	999	999	999	999	999	999	999	999	999
42	1	32	6	1	1	0	9	999	11	999	3.875	999	5	999	1.5	999	2.875	999	5	999	1.5	999	5.16667	999	5.42857	999	999	999	999	999	999	999	999	999	999	999	999	999	999	999
43	1	48	6	1	3	0	9	999	8	999	3	999	4.25	999	2	999	1.5	999	3.75	999	2.5	999	5.33333	999	4.85714	999	999	999	999	999	999	999	999	999	999	999	999	999	999	999
44	1	61	7	4	1	0	8	999	10	999	2.375	999	4	999	2.5	999	999	999	999	999	999	999	8.83333	999	999	999	999	999	999	999	999	999	999	999	999	999	999	999	999	999
45	1	26	7	4	1	0	9	999	7	999	3.375	999	3.75	999	2.25	999	999	999	999	999	999	999	9	999	999	999	999	999	999	999	999	999	999	999	999	999	999	999	999	999
46	1	46	4	1	2	1	10	10	7	8	3.875	3.5	1.75	1	3.25	1.75	2.625	2.25	5	5	2.5	1.75	6.16667	6.16667	6.71429	6.71429	2	2	3	3	3	3	5	3	3	3	3	2	2	5
47	2	64	7	1	2	1	0	0	10	11	3.375	2.75	4.25	4.5	3	2.75	1.5	1	4	1	1	1	7.83333	8.16667	7.85714	8	2	2	5	4	5	4	4	4	4	5	4	4	4	4
48	1	56	7	3	1	0	5	999	8	999	2.25	999	4	999	3.25	999	999	999	999	999	999	999	9.66667	999	999	999	999	999	999	999	999	999	999	999	999	999	999	999	999	999
49	1	18	1	1	1	0	8	999	2	999	3	999	3	999	2	999	3.625	999	5	999	2.25	999	0.333333	999	0.285714	999	999	999	999	999	999	999	999	999	999	999	999	999	999	999
50	1	18	1	1	3	1	10	10	9	10	1.5	1.875	4.75	4.75	2	1.75	1	1	2.5	4.5	1	1	6.83333	6.66667	6.57143	6.85714	2	2	5	5	5	5	5	3	5	3	4	4	5	5
51	1	51	5	1	1	1	8	7	6	9	3.25	4.25	4.75	4.5	3	3	3.75	3.5	3.5	5	2	1.75	5	5	4.42857	5.14286	2	2	4	4	4	4	3	3	5	3	4	3	3	4
52	1	23	5	2	3	0	8	999	8	999	3.25	999	4.5	999	1.25	999	2.625	999	4	999	1.75	999	5.33333	999	5.57143	999	999	999	999	999	999	999	999	999	999	999	999	999	999	999
53	1	39	5	2	4	0	999	999	999	999	999	999	999	999	999	999	999	999	999	999	999	999	999	999	999	999	999	999	999	999	999	999	999	999	999	999	999	999	999	999
54	1	18	6	1	1	0	4	999	8	999	1.375	999	5	999	4	999	2.875	999	5	999	3.25	999	4.16667	999	3.71429	999	999	999	999	999	999	999	999	999	999	999	999	999	999	999
55	1	23	6	1	1	0	10	999	5	999	4	999	3.5	999	1.75	999	2.125	999	4.5	999	2	999	1.16667	999	1.14286	999	999	999	999	999	999	999	999	999	999	999	999	999	999	999
56	1	27	6	1	3	0	10	999	9	999	4.5	999	4	999	1.75	999	3.5	999	5	999	2	999	4.83333	999	4.42857	999	999	999	999	999	999	999	999	999	999	999	999	999	999	999
57	1	44	7	1	2	0	7	999	11	999	3	999	3	999	3.25	999	4.25	999	5	999	1.5	999	7.16667	999	7.14286	999	999	999	999	999	999	999	999	999	999	999	999	999	999	999
58	1	64	7	3	3	0	3	999	10	999	3.125	999	4	999	1.75	999	999	999	999	999	999	999	8.83333	999	999	999	999	999	999	999	999	999	999	999	999	999	999	999	999	999
59	1	32	4	1	3	1	10	10	5	11	2.75	3	4	4	4	4	2.75	3	4	4	2.75	3	5.83333	6.33333	5.71429	6.85714	2	2	4	4	4	5	5	4	5	3	5	5	5	5
60	1	22	7	1	1	0	5	999	11	999	2.875	999	3.75	999	2.5	999	2.625	999	4	999	1	999	8.5	999	8.42857	999	999	999	999	999	999	999	999	999	999	999	999	999	999	999
61	1	33	7	2	1	1	7	7	10	11	3.125	3	4	4	2.25	1.5	2.625	1.75	5	5	2.25	2	7.16667	7.5	7.14286	7.42857	3	2	4	4	4	4	4	3	3	4	4	3	5	3
62	1	49	7	1	1	1	4	4	10	11	3.125	2.375	4	4	2.75	3.25	1.375	1.375	1	1	1	1	9.66667	9.16667	9.71429	9.28571	2	2	3	3	4	3	3	1	1	5	4	5	4	3
63	1	19	6	5	3	1	2	2	8	10	1	1	3	3.5	2	1.5	999	999	999	999	999	999	6.66667	6.66667	999	999	3	2	4	3	4	999	5	3	3	4	4	3	3	5
64	1	50	7	5	2	0	5	999	10	999	1.125	999	3.25	999	3.75	999	999	999	999	999	999	999	8.83333	999	999	999	999	999	999	999	999	999	999	999	999	999	999	999	999	999
65	1	47	7	1	2	1	7	6	6	12	5	4.375	5	5	2	2.5	2.5	2.75	5	4.25	1.5	1.25	6	6.33333	6	6.57143	2	2	4	4	4	5	3	4	5	2	4	3	5	5
66	1	24	7	5	2	0	999	999	999	999	999	999	999	999	999	999	999	999	999	999	999	999	999	999	999	999	999	999	999	999	999	999	999	999	999	999	999	999	999	999
67	1	36	7	5	4	0	1	999	10	999	1.875	999	4	999	2	999	999	999	999	999	999	999	7.33333	999	999	999	999	999	999	999	999	999	999	999	999	999	999	999	999	999
68	1	52	6	5	4	1	3	2	8	9	1.875	1.5	4.25	4	2.5	1.75	999	999	999	999	999	999	9	10	999	999	2	2	4	4	4	999	5	5	5	5	4	3	4	4
69	1	49	7	5	2	0	8	999	10	999	1.125	999	1.75	999	1.5	999	999	999	999	999	999	999	9.83333	999	999	999	999	999	999	999	999	999	999	999	999	999	999	999	999	999
70	1	27	7	3	2	0	6	999	10	999	3.625	999	5	999	2.25	999	999	999	999	999	999	999	10	999	999	999	999	999	999	999	999	999	999	999	999	999	999	999	999	999
71	1	40	7	1	1	1	5	5	12	12	3.25	3.75	3.75	4	1.75	1.5	2.75	2.875	3.5	3.5	1.5	1.25	7.66667	7.83333	7.85714	8	2	2	3	3	3	3	4	3	2	1	3	3	3	3
72	1	40	7	1	1	0	8	999	5	999	3.375	999	4	999	1.5	999	3.5	999	4.25	999	1.25	999	6.33333	999	6.57143	999	999	999	999	999	999	999	999	999	999	999	999	999	999	999
73	1	43	6	3	1	0	8	999	9	999	3.625	999	4.25	999	2.5	999	999	999	999	999	999	999	5	999	999	999	999	999	999	999	999	999	999	999	999	999	999	999	999	999
74	1	37	6	5	2	0	2	999	12	999	2.5	999	4.5	999	1	999	999	999	999	999	999	999	7.83333	999	999	999	999	999	999	999	999	999	999	999	999	999	999	999	999	999
75	1	58	6	4	1	0	10	999	7	999	1.75	999	5	999	3	999	999	999	999	999	999	999	8.33333	999	999	999	999	999	999	999	999	999	999	999	999	999	999	999	999	999
76	1	24	5	2	3	1	7	8	4	10	4	3.875	3.75	3.5	2	3.25	2.375	2.5	5	4.25	2	2.25	0	0.166667	0	0.142857	2	2	4	4	4	4	4	2	4	4	5	3	4	4
77	1	40	6	1	1	0	6	999	4	999	2.625	999	4	999	2.75	999	2.875	999	4.5	999	2	999	3.5	999	3.28571	999	999	999	999	999	999	999	999	999	999	999	999	999	999	999
78	1	53	7	1	1	0	8	999	11	999	4.375	999	3.5	999	1.75	999	2	999	4.75	999	2.5	999	8.83333	999	8.85714	999	999	999	999	999	999	999	999	999	999	999	999	999	999	999
79	1	35	7	1	3	0	4	999	8	999	2	999	4.25	999	2.25	999	1.75	999	4.25	999	1.25	999	6.16667	999	6.14286	999	999	999	999	999	999	999	999	999	999	999	999	999	999	999
80	1	39	7	2	1	0	3	999	9	999	3	999	4	999	2.25	999	1.25	999	5	999	2.75	999	9.83333	999	9.71429	999	999	999	999	999	999	999	999	999	999	999	999	999	999	999
81	1	38	5	1	1	1	9	10	6	7	4.25	1.75	5	3.75	1.25	1.25	1.5	2.125	4.75	5	1.75	1.25	2.5	5	2.14286	5.57143	2	2	4	4	5	5	4	4	5	4	5	3	5	5
82	1	59	7	2	2	0	9	999	8	999	3.25	999	4.75	999	1.5	999	1	999	3.25	999	1.5	999	7	999	6.71429	999	999	999	999	999	999	999	999	999	999	999	999	999	999	999
83	1	48	6	5	3	0	5	999	11	999	2.375	999	5	999	2.75	999	999	999	999	999	999	999	9	999	999	999	999	999	999	999	999	999	999	999	999	999	999	999	999	999
84	1	20	6	1	1	1	9	7	9	11	4.5	2.375	4.5	3.5	1.75	3.25	3.375	2.75	5	2.75	3	3.25	3.5	5.16667	3.14286	5	2	2	4	4	4	4	4	4	4	4	3	4	3	4
85	1	43	7	5	1	0	6	999	7	999	3.125	999	4	999	3.25	999	999	999	999	999	999	999	7.5	999	999	999	999	999	999	999	999	999	999	999	999	999	999	999	999	999
86	1	44	7	4	4	0	9	999	11	999	1.375	999	4	999	1.75	999	999	999	999	999	999	999	9.16667	999	999	999	999	999	999	999	999	999	999	999	999	999	999	999	999	999
87	1	30	2	2	1	0	9	999	8	999	4.25	999	4.5	999	2	999	1.25	999	3.75	999	3.75	999	10	999	9.14286	999	999	999	999	999	999	999	999	999	999	999	999	999	999	999
88	2	33	7	5	3	0	1	999	12	999	3.5	999	4.75	999	3.5	999	999	999	999	999	999	999	9.5	999	999	999	999	999	999	999	999	999	999	999	999	999	999	999	999	999
89	1	60	7	3	1	0	8	999	10	999	1.25	999	4	999	3.25	999	999	999	999	999	999	999	8.83333	999	999	999	999	999	999	999	999	999	999	999	999	999	999	999	999	999
90	1	41	5	1	1	1	9	9	6	10	4.375	4.5	2	2.5	2	1.25	1	1	4	5	4	4	4	3.66667	4.42857	3.57143	2	2	4	4	5	2	5	2	5	3	3	5	5	5
91	1	22	7	1	4	1	8	6	11	12	3.125	3.875	4	4	3.25	2.5	3	3.5	4	4	2.75	2.5	7	8	7.14286	8	2	2	5	5	5	5	5	4	5	5	5	4	4	5
92	1	29	7	5	1	0	6	999	11	999	3.125	999	1.25	999	3.25	999	999	999	999	999	999	999	5	999	999	999	999	999	999	999	999	999	999	999	999	999	999	999	999	999
93	1	53	7	1	1	0	3	999	11	999	4.25	999	4	999	3	999	2.5	999	4.5	999	1.5	999	8	999	7.85714	999	999	999	999	999	999	999	999	999	999	999	999	999	999	999
94	1	25	7	1	1	0	7	999	10	999	2.5	999	4	999	2.25	999	2.375	999	4.75	999	2	999	4.83333	999	4.71429	999	999	999	999	999	999	999	999	999	999	999	999	999	999	999
95	1	28	6	1	1	0	6	999	6	999	3.375	999	3.25	999	2	999	2.625	999	4.75	999	3	999	4.16667	999	4	999	999	999	999	999	999	999	999	999	999	999	999	999	999	999
96	1	54	7	5	1	0	1	999	8	999	1.625	999	4	999	2.75	999	999	999	999	999	999	999	8.16667	999	999	999	999	999	999	999	999	999	999	999	999	999	999	999	999	999
97	1	21	6	1	999	1	9	9	7	10	3.625	3.25	4.25	4	2.25	1.5	4	4.125	4.75	4	1.75	1.5	3.16667	2.5	2.85714	2.42857	1	2	3	3	2	4	4	4	2	4	5	4	3	4
98	2	21	6	1	1	0	7	999	6	999	3.375	999	4.5	999	2.75	999	3.5	999	5	999	2.25	999	2.83333	999	3.28571	999	999	999	999	999	999	999	999	999	999	999	999	999	999	999
99	1	40	7	5	1	0	4	999	8	999	2.75	999	4.5	999	2	999	999	999	999	999	999	999	10	999	999	999	999	999	999	999	999	999	999	999	999	999	999	999	999	999
100	1	20	6	1	2	0	999	999	999	999	999	999	999	999	999	999	999	999	999	999	999	999	999	999	999	999	999	999	999	999	999	999	999	999	999	999	999	999	999	999
101	2	45	6	2	1	1	4	4	6	10	1.875	1.25	4.25	4	3.5	3.5	2.125	1.875	3.75	4	2.25	3.5	6.16667	4.33333	5.85714	4	3	2	5	5	5	5	5	4	5	4	4	4	4	5
102	1	44	5	1	1	1	9	8	2	8	3.125	3.375	4	4	2.25	2.5	1	2	3.75	4	1.25	2.25	6.16667	6.16667	6.42857	6	2	2	4	4	4	4	3	3	5	5	5	5	5	5
103	1	51	7	1	1	0	10	999	12	999	3	999	3.75	999	2.25	999	2	999	5	999	1.25	999	5.66667	999	5.42857	999	999	999	999	999	999	999	999	999	999	999	999	999	999	999
104	1	21	6	1	999	0	6	999	9	999	2.5	999	3	999	1.75	999	2.25	999	4.5	999	1.5	999	1.16667	999	1.14286	999	999	999	999	999	999	999	999	999	999	999	999	999	999	999
105	1	35	7	5	3	0	2	999	11	999	2.75	999	4.25	999	1.5	999	999	999	999	999	999	999	5.16667	999	999	999	999	999	999	999	999	999	999	999	999	999	999	999	999	999
106	1	20	999	1	2	0	9	999	3	999	3.5	999	3.25	999	1.75	999	3.25	999	3.5	999	2.75	999	4.5	999	5	999	999	999	999	999	999	999	999	999	999	999	999	999	999	999
107	2	27	4	2	1	0	9	999	8	999	3	999	3	999	3	999	1	999	4	999	1	999	8.33333	999	8.57143	999	999	999	999	999	999	999	999	999	999	999	999	999	999	999
108	2	58	5	3	4	0	6	999	6	999	1.625	999	4	999	2.75	999	999	999	999	999	999	999	8.5	999	999	999	999	999	999	999	999	999	999	999	999	999	999	999	999	999
109	1	27	6	1	1	0	8	999	8	999	3.375	999	5	999	2	999	1.75	999	4.25	999	1.75	999	9.33333	999	9.42857	999	999	999	999	999	999	999	999	999	999	999	999	999	999	999
110	3	43	4	2	1	1	10	10	6	6	2.75	2.25	3.5	4.5	3	2.5	999	999	999	999	999	999	1.16667	1.16667	999	999	2	2	4	5	4	999	3	2	5	5	5	5	5	4
111	1	33	7	1	1	1	8	8	10	11	3.75	4.5	4.5	4.25	1.75	1.25	3.5	3.375	4.75	4.75	2	2	5	4.16667	4.85714	4.14286	3	2	2	2	2	2	3	2	2	2	4	2	3	4
112	1	29	6	5	2	0	8	999	10	999	3.375	999	4.5	999	2	999	999	999	999	999	999	999	8	999	999	999	999	999	999	999	999	999	999	999	999	999	999	999	999	999
113	1	26	6	3	1	0	6	999	9	999	2.5	999	4.25	999	2.5	999	999	999	999	999	999	999	7.83333	999	999	999	999	999	999	999	999	999	999	999	999	999	999	999	999	999
114	1	25	5	1	4	0	10	999	9	999	1.625	999	4	999	2.25	999	2.75	999	4	999	3.25	999	0.333333	999	0.285714	999	999	999	999	999	999	999	999	999	999	999	999	999	999	999
115	1	46	5	3	1	1	8	8	10	10	2.375	3	4	4	1.75	2.75	999	999	999	999	999	999	10	10	999	999	2	2	1	1	1	999	1	1	1	5	5	3	5	5
116	2	28	6	5	999	1	2	1	9	10	1.25	3.625	2.75	5	1.5	1	999	999	999	999	999	999	4.5	3.33333	999	999	2	2	5	4	4	999	5	4	4	3	4	5	5	5
117	2	41	6	5	3	0	0	999	10	999	1	999	2.25	999	2.25	999	999	999	999	999	999	999	7.83333	999	999	999	999	999	999	999	999	999	999	999	999	999	999	999	999	999
118	1	43	5	4	2	0	9	999	6	999	2	999	4	999	3.25	999	999	999	999	999	999	999	3.83333	999	999	999	999	999	999	999	999	999	999	999	999	999	999	999	999	999
119	1	39	5	2	4	1	6	7	8	8	1	1	4	4	3.75	2.25	2.125	1.5	4.5	4	3.75	2.75	8.66667	9.16667	8.71429	9.28571	2	2	5	4	5	5	5	5	5	5	5	5	5	5
120	1	41	7	2	1	0	9	999	9	999	2	999	4.5	999	2.75	999	1.375	999	4	999	3.75	999	6.83333	999	6.71429	999	999	999	999	999	999	999	999	999	999	999	999	999	999	999
121	1	56	6	3	2	1	8	7	8	9	3.125	3.25	4	4.5	2.25	2	999	999	999	999	999	999	5.66667	6.5	999	999	3	2	3	4	4	999	4	3	3	4	4	4	4	4
122	1	27	6	3	2	0	7	999	10	999	2.75	999	4.25	999	1.75	999	999	999	999	999	999	999	7.66667	999	999	999	999	999	999	999	999	999	999	999	999	999	999	999	999	999
123	1	50	6	1	4	0	9	999	10	999	4	999	5	999	2	999	2.625	999	4.75	999	2	999	10	999	10	999	999	999	999	999	999	999	999	999	999	999	999	999	999	999
124	1	50	6	2	4	1	10	10	12	10	2.5	2	5	4.5	2	1.5	2.625	2.25	5	5	1.5	1.5	2.83333	1.33333	2.71429	1.85714	2	2	4	4	4	3	3	2	4	2	4	3	4	4
125	1	33	7	3	1	0	8	999	9	999	3.5	999	3.5	999	2.5	999	999	999	999	999	999	999	7.83333	999	999	999	999	999	999	999	999	999	999	999	999	999	999	999	999	999
126	1	25	6	1	3	1	10	10	8	11	4.5	4.5	4.75	4.5	2	2	2.5	2.75	4	4.25	1.25	1.5	6.66667	8.16667	6.28571	7.85714	3	2	5	4	5	5	4	5	5	3	5	5	5	3
127	2	49	4	1	2	1	9	8	8	6	3.375	3.75	3.25	2.75	2.5	2.25	1.25	1	4	4	2.75	1.5	7.33333	5.83333	7.14286	5.14286	3	2	3	3	4	3	3	3	4	3	3	3	3	3
128	1	49	4	3	4	0	9	999	9	999	3.75	999	2.75	999	2.25	999	999	999	999	999	999	999	10	999	999	999	999	999	999	999	999	999	999	999	999	999	999	999	999	999
129	1	26	5	1	1	0	8	999	8	999	2.75	999	5	999	3.5	999	2.375	999	4	999	3.25	999	7	999	7.14286	999	999	999	999	999	999	999	999	999	999	999	999	999	999	999
130	1	30	6	2	3	1	6	6	11	11	4.5	4.125	2.25	3.5	1.25	1	2.375	3	5	4	1.75	1.75	7	7.33333	7	7.28571	2	2	5	5	5	5	5	4	5	4	5	4	4	5
131	2	43	6	1	1	1	7	4	8	7	4	4.25	5	3.25	2	1	1.875	2.125	3.75	3.5	3.25	2	7.33333	6.83333	7.71429	7	3	2	4	1	4	3	2	3	3	2	5	1	4	3
132	1	22	8	5	999	1	9	9	5	6	1.5	1.5	3.75	4.25	3.25	3.25	999	999	999	999	999	999	1.66667	2	999	999	2	2	4	4	4	999	5	3	5	4	4	4	3	5
133	1	22	6	1	2	1	6	7	10	12	3.625	3.625	3.25	4	2.25	2.25	2.5	2.625	2.5	3	3.5	1.5	5.16667	5.83333	4.71429	5.42857	2	2	5	3	4	4	3	4	3	4	4	3	4	5
134	1	33	6	2	1	0	8	999	9	999	1.625	999	4	999	2.75	999	2.375	999	5	999	4	999	4	999	4	999	999	999	999	999	999	999	999	999	999	999	999	999	999	999
135	1	40	7	1	2	0	7	999	8	999	3.5	999	4	999	2	999	1.5	999	5	999	3	999	6	999	6	999	999	999	999	999	999	999	999	999	999	999	999	999	999	999
136	1	41	6	2	1	0	7	999	9	999	4.875	999	5	999	1	999	2.375	999	3.25	999	1	999	5.16667	999	4.57143	999	999	999	999	999	999	999	999	999	999	999	999	999	999	999
137	1	18	1	4	999	0	5	999	7	999	1.875	999	2.5	999	3	999	999	999	999	999	999	999	7	999	999	999	999	999	999	999	999	999	999	999	999	999	999	999	999	999
138	1	29	7	3	1	1	8	9	10	11	4.125	3.875	3.75	4.5	1	1.25	999	999	999	999	999	999	0.666667	2.33333	999	999	1	2	4	4	5	999	4	3	2	3	4	5	5	5
139	1	30	7	3	3	0	8	999	5	999	1.25	999	1	999	3	999	999	999	999	999	999	999	6.83333	999	999	999	999	999	999	999	999	999	999	999	999	999	999	999	999	999
140	1	37	5	1	4	0	1	999	8	999	3.25	999	4.5	999	2.5	999	2.75	999	4	999	2.5	999	6.66667	999	6.71429	999	999	999	999	999	999	999	999	999	999	999	999	999	999	999
141	1	36	5	2	2	0	8	999	9	999	3.125	999	4.25	999	2.25	999	2.25	999	3	999	3.75	999	5.83333	999	6	999	999	999	999	999	999	999	999	999	999	999	999	999	999	999
142	1	29	7	1	1	1	8	7	9	11	2.625	3.25	4.5	4.25	2	1.5	1.125	1.125	3.25	2.75	1	1.25	2.16667	1.16667	2.14286	1	3	1	4	3	4	4	4	3	3	3	3	2	1	3
143	1	30	5	2	4	1	8	8	9	11	3.625	3.875	4.5	5	2.5	2	3.625	3.75	4.75	4.75	1.75	1.75	2.83333	4.5	3	4.42857	2	2	5	5	5	5	5	3	5	5	5	5	5	5
144	1	23	7	1	1	0	9	999	7	999	3.625	999	4.5	999	2.75	999	1.5	999	4.5	999	3.25	999	3.83333	999	4.14286	999	999	999	999	999	999	999	999	999	999	999	999	999	999	999
145	1	41	5	2	1	0	2	999	2	999	2	999	3.75	999	2.5	999	2.75	999	3.5	999	2.25	999	3.83333	999	3.42857	999	999	999	999	999	999	999	999	999	999	999	999	999	999	999
146	1	42	6	3	3	1	9	9	10	12	3.625	4.375	4.75	5	1.75	1.75	999	999	999	999	999	999	8.33333	9.5	999	999	2	2	5	5	5	999	5	5	5	5	4	3	5	4
147	1	28	6	2	1	1	0	0	9	9	3.625	3.75	2.5	3.25	1.75	1.75	2.5	1.75	4.75	4.75	1.5	1	9.66667	10	9.57143	10	2	2	4	5	5	5	5	5	5	5	4	4	4	3
148	1	24	6	2	4	0	8	999	9	999	3.875	999	4	999	2.5	999	2	999	4	999	2	999	4.16667	999	3.57143	999	999	999	999	999	999	999	999	999	999	999	999	999	999	999
149	1	36	5	1	3	0	10	999	6	999	3.75	999	2.75	999	1.5	999	1	999	4.75	999	4	999	7.66667	999	8	999	999	999	999	999	999	999	999	999	999	999	999	999	999	999
150	1	50	7	3	4	1	8	8	6	6	2.125	2.25	4.25	4.75	2.75	2.5	999	999	999	999	999	999	8.66667	8.66667	999	999	2	2	2	2	2	999	2	1	1	1	1	1	1	4
151	1	53	6	2	4	0	0	999	10	999	2.5	999	4	999	2.75	999	2.5	999	2	999	1.25	999	9.5	999	9.28571	999	999	999	999	999	999	999	999	999	999	999	999	999	999	999
152	1	47	5	4	4	0	5	999	5	999	3.375	999	4	999	2.5	999	999	999	999	999	999	999	5.5	999	999	999	999	999	999	999	999	999	999	999	999	999	999	999	999	999
153	2	25	6	3	2	0	6	999	11	999	3.875	999	3.75	999	2.25	999	999	999	999	999	999	999	4.33333	999	999	999	999	999	999	999	999	999	999	999	999	999	999	999	999	999
154	2	49	5	1	3	0	6	999	4	999	2.625	999	3.5	999	1.75	999	2.75	999	4.25	999	2.25	999	5.66667	999	5.57143	999	999	999	999	999	999	999	999	999	999	999	999	999	999	999
155	1	29	6	3	2	0	7	999	11	999	4	999	4.25	999	1.75	999	999	999	999	999	999	999	5.83333	999	999	999	999	999	999	999	999	999	999	999	999	999	999	999	999	999
156	1	29	7	1	1	0	7	999	8	999	4.25	999	4.5	999	1.5	999	3.875	999	3.5	999	1.75	999	4.33333	999	4.42857	999	999	999	999	999	999	999	999	999	999	999	999	999	999	999
157	1	25	6	1	1	0	8	999	11	999	1.5	999	3.5	999	2	999	2.875	999	4.5	999	1.5	999	4.5	999	4.42857	999	999	999	999	999	999	999	999	999	999	999	999	999	999	999
158	1	45	6	1	2	0	9	999	4	999	1.75	999	3	999	2	999	3.625	999	2.75	999	1.75	999	5	999	4.57143	999	999	999	999	999	999	999	999	999	999	999	999	999	999	999
159	1	52	6	3	1	0	5	999	10	999	3.625	999	3	999	3.25	999	999	999	999	999	999	999	8.5	999	999	999	999	999	999	999	999	999	999	999	999	999	999	999	999	999
160	2	37	7	5	1	1	6	6	11	11	1.625	1.375	2.5	2.25	1.75	1.5	999	999	999	999	999	999	5.66667	6	999	999	2	2	5	5	5	999	4	4	5	3	4	3	3	4
161	2	42	5	1	2	1	7	8	4	5	2	3	5	3	3.25	3	1.875	3	4.5	3	3.75	3	3.16667	0.5	2.71429	0.428571	2	1	3	2	2	3	3	1	3	3	3	3	4	3
162	1	61	6	2	1	1	2	2	7	10	2.75	3	4.5	4	2	1.25	1.875	1.75	4.75	3	3	2.5	8.83333	9	9	9.14286	2	2	5	4	4	3	3	3	3	5	4	3	4	5
163	1	52	5	2	2	0	7	999	12	999	2.75	999	5	999	2.5	999	1.875	999	5	999	1.75	999	8.33333	999	8.57143	999	999	999	999	999	999	999	999	999	999	999	999	999	999	999
164	1	37	7	1	3	0	9	999	9	999	3.75	999	3	999	2.5	999	2.5	999	5	999	2.25	999	3	999	2.71429	999	999	999	999	999	999	999	999	999	999	999	999	999	999	999
165	1	49	5	1	2	0	10	999	3	999	2.5	999	4	999	4	999	3.125	999	4.5	999	3.5	999	7.16667	999	7	999	999	999	999	999	999	999	999	999	999	999	999	999	999	999
166	1	24	6	1	2	0	9	999	12	999	2	999	4.25	999	2.75	999	2.875	999	3.75	999	2	999	7.33333	999	7.57143	999	999	999	999	999	999	999	999	999	999	999	999	999	999	999
167	1	19	6	2	1	1	10	7	11	11	4.875	4.25	4.5	3.25	2.25	3	3.375	3.375	5	4.75	2.25	2.75	1	5.16667	1	4.85714	2	2	4	5	3	2	2	4	5	5	4	3	5	3
168	1	22	6	3	3	0	7	999	6	999	3	999	3.75	999	3.75	999	999	999	999	999	999	999	3.83333	999	999	999	999	999	999	999	999	999	999	999	999	999	999	999	999	999
169	1	30	7	1	4	0	6	999	9	999	2.375	999	4	999	2.5	999	1.25	999	3	999	1.5	999	0.333333	999	0.285714	999	999	999	999	999	999	999	999	999	999	999	999	999	999	999
170	1	50	7	5	1	0	4	999	10	999	2.875	999	3.5	999	2.75	999	999	999	999	999	999	999	7.5	999	999	999	999	999	999	999	999	999	999	999	999	999	999	999	999	999
171	1	59	5	2	1	0	8	999	4	999	1.5	999	4	999	3	999	1.375	999	3.5	999	3.25	999	4.83333	999	4.71429	999	999	999	999	999	999	999	999	999	999	999	999	999	999	999
172	1	26	8	2	2	0	7	999	11	999	3	999	4	999	2	999	1.875	999	3.5	999	2	999	3.83333	999	3.42857	999	999	999	999	999	999	999	999	999	999	999	999	999	999	999
173	1	61	5	3	4	1	9	9	6	7	2.625	2.125	4	4	2.25	1.75	999	999	999	999	999	999	9.16667	9	999	999	2	2	4	3	4	999	4	4	4	4	4	3	3	4
174	1	26	5	3	1	0	5	999	7	999	3.625	999	5	999	2.75	999	999	999	999	999	999	999	10	999	999	999	999	999	999	999	999	999	999	999	999	999	999	999	999	999
175	2	34	6	3	1	1	6	9	4	8	2.875	2.625	5	5	2	3	999	999	999	999	999	999	9.83333	9.16667	999	999	2	2	4	5	4	999	5	3	4	5	4	5	2	5
176	1	51	7	2	1	0	4	999	11	999	3.375	999	3	999	1.75	999	2.125	999	4	999	1	999	7	999	7.14286	999	999	999	999	999	999	999	999	999	999	999	999	999	999	999
177	2	37	6	2	4	1	7	7	6	7	2.375	3.25	4.25	4	2.5	2	3.75	4	2	2.25	2	2	6.5	6.5	6.71429	6.57143	2	2	2	2	2	2	4	3	5	5	5	4	3	5
178	1	52	7	1	1	1	7	8	5	10	3.5	2.75	3	5	2	1.5	2.875	2.125	3.75	3.5	2.25	1	5	6	5.14286	6.14286	2	2	4	3	4	4	4	3	4	3	4	3	4	4
179	1	28	5	1	3	0	9	999	6	999	3.625	999	4.75	999	2.5	999	3.625	999	4.25	999	2.25	999	5.5	999	5.28571	999	999	999	999	999	999	999	999	999	999	999	999	999	999	999
180	1	41	7	1	1	0	7	999	3	999	3.875	999	3.5	999	1.5	999	2.125	999	3.5	999	1	999	3	999	2.71429	999	999	999	999	999	999	999	999	999	999	999	999	999	999	999
181	2	37	7	1	1	0	999	999	999	999	999	999	999	999	999	999	999	999	999	999	999	999	999	999	999	999	999	999	999	999	999	999	999	999	999	999	999	999	999	999
182	1	34	6	2	1	1	10	6	7	9	3.25	3.25	4	4	2	1.5	2.625	2.5	3.75	3.5	1.75	1.75	3.66667	5.5	3.28571	5.28571	1	2	4	3	4	4	5	3	4	1	5	5	3	3
183	1	58	7	2	1	1	7	7	3	3	2.625	3.625	4.5	4	1.5	1.75	1	1.625	5	4.5	1	1	6.83333	6.33333	6.14286	5.71429	3	2	3	3	3	3	3	3	3	3	3	3	3	3
184	2	36	6	2	1	0	5	999	4	999	3.25	999	3.75	999	3	999	1.875	999	4.25	999	5	999	6.33333	999	5.57143	999	999	999	999	999	999	999	999	999	999	999	999	999	999	999
185	1	68	6	3	4	0	3	999	11	999	3.625	999	3.5	999	1.5	999	999	999	999	999	999	999	10	999	999	999	999	999	999	999	999	999	999	999	999	999	999	999	999	999
186	2	60	7	2	1	0	8	999	9	999	3	999	3	999	3	999	1.875	999	4	999	3	999	7.33333	999	7.71429	999	999	999	999	999	999	999	999	999	999	999	999	999	999	999
187	1	42	6	3	999	1	3	3	9	9	1.25	1	3.5	4	1.75	2	999	999	999	999	999	999	10	10	999	999	2	2	3	3	3	999	3	3	3	3	3	3	3	3
188	1	29	6	1	3	1	7	7	9	12	3.875	4	3.5	4.75	1.5	1.5	3.75	3.875	4.25	5	1.25	2	1	0.833333	0.857143	0.714286	2	2	4	4	4	4	4	2	4	3	4	4	4	4
189	1	67	7	2	1	0	7	999	9	999	2.375	999	3.25	999	1	999	1.125	999	2.5	999	1	999	10	999	9.85714	999	999	999	999	999	999	999	999	999	999	999	999	999	999	999
190	1	19	1	1	1	0	10	999	6	999	4.25	999	4.75	999	1.75	999	3.25	999	4.5	999	3	999	6.66667	999	7	999	999	999	999	999	999	999	999	999	999	999	999	999	999	999
191	1	25	7	1	1	0	8	999	8	999	3.25	999	4.5	999	2	999	2.75	999	4.75	999	1	999	2.16667	999	2.42857	999	999	999	999	999	999	999	999	999	999	999	999	999	999	999
192	2	22	6	1	2	0	7	999	10	999	2.875	999	4.25	999	2.5	999	2.75	999	4.5	999	3.5	999	4.5	999	4.71429	999	999	999	999	999	999	999	999	999	999	999	999	999	999	999
193	1	44	5	2	1	1	10	10	11	12	2.75	2.625	3.25	3.25	2.25	2	1	1	3.75	1.5	1	1	1.83333	1.33333	1.71429	1.14286	2	2	5	5	5	4	4	2	3	3	3	3	3	4
194	1	39	5	1	4	0	6	999	10	999	4	999	2.75	999	1.5	999	3.625	999	4.5	999	1.75	999	1	999	0.857143	999	999	999	999	999	999	999	999	999	999	999	999	999	999	999
195	3	42	6	2	1	1	1	1	2	4	2.875	3	3.25	3	3.5	3	1.375	1.375	4	2.75	2	2	2	1.5	2.42857	1.28571	3	1	1	1	1	1	1	1	1	3	3	3	3	2
196	1	53	6	2	1	0	8	999	6	999	4.5	999	4.75	999	3.5	999	4.125	999	4.5	999	3.25	999	6.33333	999	6.28571	999	999	999	999	999	999	999	999	999	999	999	999	999	999	999
197	1	18	1	1	4	0	999	999	999	999	999	999	999	999	999	999	999	999	999	999	999	999	999	999	999	999	999	999	999	999	999	999	999	999	999	999	999	999	999	999
198	1	20	5	1	999	0	9	999	8	999	3.875	999	3.5	999	1.5	999	2.875	999	4	999	1.75	999	4.33333	999	4.14286	999	999	999	999	999	999	999	999	999	999	999	999	999	999	999
199	1	29	7	1	1	0	8	999	10	999	1.75	999	3	999	1.5	999	1.375	999	3.5	999	1	999	4.33333	999	4.71429	999	999	999	999	999	999	999	999	999	999	999	999	999	999	999
200	3	28	7	1	2	1	7	7	8	9	2.5	3.25	4.5	4.75	1.75	1.5	2.5	2.5	3.75	4	2	1	7.83333	7.83333	7.28571	7.57143	3	2	1	1	1	1	1	1	1	3	3	4	4	5
201	3	32	7	1	1	0	7	999	8	999	2.375	999	4.75	999	1.5	999	2.375	999	4.25	999	1.75	999	3.83333	999	3.57143	999	999	999	999	999	999	999	999	999	999	999	999	999	999	999
202	1	35	7	5	1	0	9	999	12	999	1.625	999	4	999	1.75	999	999	999	999	999	999	999	5	999	999	999	999	999	999	999	999	999	999	999	999	999	999	999	999	999
203	2	47	7	2	4	1	6	6	6	6	3.75	3.5	3.5	3.75	1.75	2.25	1.625	1.625	4	5	2.5	2	6.33333	6.83333	6.14286	6.28571	2	2	2	4	4	3	4	4	1	4	5	3	3	4
204	1	24	7	4	1	0	2	999	10	999	1.75	999	4	999	2.25	999	999	999	999	999	999	999	8.5	999	999	999	999	999	999	999	999	999	999	999	999	999	999	999	999	999
205	1	46	7	3	2	0	2	999	11	999	4.125	999	5	999	2.5	999	999	999	999	999	999	999	10	999	999	999	999	999	999	999	999	999	999	999	999	999	999	999	999	999
206	1	37	5	2	1	0	999	999	999	999	999	999	999	999	999	999	999	999	999	999	999	999	999	999	999	999	999	999	999	999	999	999	999	999	999	999	999	999	999	999
207	1	53	7	5	1	0	3	999	5	999	3	999	5	999	3.25	999	999	999	999	999	999	999	10	999	999	999	999	999	999	999	999	999	999	999	999	999	999	999	999	999
208	1	40	7	5	1	0	6	999	0	999	3	999	3	999	3	999	999	999	999	999	999	999	5	999	999	999	999	999	999	999	999	999	999	999	999	999	999	999	999	999
209	2	22	6	1	1	0	10	999	9	999	3	999	4.75	999	2	999	2.625	999	4.5	999	2.5	999	3.16667	999	3.42857	999	999	999	999	999	999	999	999	999	999	999	999	999	999	999
210	1	65	5	3	2	1	5	6	6	10	4.375	1	3.5	4.5	1.5	2	999	999	999	999	999	999	8	7	999	999	2	2	5	5	5	999	4	4	5	4	5	5	3	4
211	2	67	6	5	3	0	999	999	999	999	999	999	999	999	999	999	999	999	999	999	999	999	999	999	999	999	999	999	999	999	999	999	999	999	999	999	999	999	999	999
212	1	18	1	1	1	0	8	999	7	999	3.375	999	4	999	2.5	999	3.375	999	4	999	2.5	999	5.5	999	5.28571	999	999	999	999	999	999	999	999	999	999	999	999	999	999	999
213	1	35	7	5	1	0	8	999	6	999	2.25	999	4	999	3.25	999	999	999	999	999	999	999	6	999	999	999	999	999	999	999	999	999	999	999	999	999	999	999	999	999
214	2	35	7	5	1	0	999	999	999	999	999	999	999	999	999	999	999	999	999	999	999	999	999	999	999	999	999	999	999	999	999	999	999	999	999	999	999	999	999	999
215	1	32	7	3	1	1	6	5	12	12	3.375	3	4	3	4	3	999	999	999	999	999	999	7	5	999	999	2	2	3	3	3	999	3	3	3	3	3	3	3	3
216	1	32	6	1	1	0	6	999	11	999	2.375	999	5	999	1.25	999	3.375	999	5	999	1.5	999	8.16667	999	7.57143	999	999	999	999	999	999	999	999	999	999	999	999	999	999	999
217	1	51	6	1	1	1	9	9	9	9	2.75	2.875	3	4	1.75	1.75	2.875	3	3.5	3.25	1.75	1.25	4.33333	4.83333	4.71429	5.14286	2	2	3	3	4	4	4	2	4	4	4	2	4	5
218	1	22	5	1	1	0	999	999	999	999	999	999	999	999	999	999	999	999	999	999	999	999	999	999	999	999	999	999	999	999	999	999	999	999	999	999	999	999	999	999
219	1	31	7	5	1	1	6	6	9	12	3.375	2.875	5	4	2.5	2	999	999	999	999	999	999	8	8	999	999	2	2	4	4	4	999	4	4	4	4	4	4	3	3
220	2	40	5	1	2	0	9	999	7	999	3.125	999	4.25	999	2.25	999	2.875	999	4.25	999	2	999	5	999	5	999	999	999	999	999	999	999	999	999	999	999	999	999	999	999
221	2	21	7	1	4	0	9	999	1	999	3.125	999	3.75	999	1	999	3.5	999	4	999	2	999	4	999	3.57143	999	999	999	999	999	999	999	999	999	999	999	999	999	999	999
222	1	18	1	1	3	0	4	999	5	999	1.25	999	3.5	999	1.75	999	2.5	999	3.75	999	3	999	5.33333	999	5	999	999	999	999	999	999	999	999	999	999	999	999	999	999	999
223	2	18	1	1	1	1	7	8	5	10	2.5	2.375	4.5	3.75	2.5	2.25	2.25	2.25	3.25	3	1	1.75	2	3	1.71429	3.42857	3	1	4	4	4	3	2	2	4	4	3	3	4	3
224	1	62	6	3	2	0	1	999	5	999	1.25	999	3.75	999	2	999	999	999	999	999	999	999	7.16667	999	999	999	999	999	999	999	999	999	999	999	999	999	999	999	999	999
225	1	50	5	1	4	1	7	7	10	10	1.375	2.375	4	4	2	1.25	1.25	1	4.5	4	1.25	1	5	5.33333	5.57143	5.28571	2	2	5	5	5	5	5	3	5	4	4	4	4	5
226	1	34	5	1	1	0	999	999	999	999	999	999	999	999	999	999	999	999	999	999	999	999	999	999	999	999	999	999	999	999	999	999	999	999	999	999	999	999	999	999
227	1	19	6	1	1	0	7	999	5	999	3.75	999	4.75	999	2	999	2.5	999	4	999	1.5	999	4.5	999	4.71429	999	999	999	999	999	999	999	999	999	999	999	999	999	999	999
228	1	29	6	1	1	0	10	999	6	999	2.75	999	5	999	3.5	999	2	999	5	999	3.5	999	6	999	6.42857	999	999	999	999	999	999	999	999	999	999	999	999	999	999	999
229	2	24	7	5	2	0	3	999	6	999	1.25	999	3	999	2.5	999	999	999	999	999	999	999	5.83333	999	999	999	999	999	999	999	999	999	999	999	999	999	999	999	999	999
230	1	44	7	1	3	1	7	6	10	12	3.25	3.25	4	4	1.25	2	1.5	1.875	2	2	1	1.25	7.33333	7.5	7.28571	7.28571	2	2	4	4	4	5	4	4	4	4	5	4	4	5
231	1	25	7	1	1	1	4	4	11	11	2.125	3.25	4.25	4	2.5	1	1	1	3.5	4	2	1	6.33333	6.83333	6.28571	6.57143	3	2	5	5	5	5	5	5	5	4	4	2	4	4
232	1	19	4	5	4	0	5	999	7	999	2.875	999	4.75	999	1.75	999	999	999	999	999	999	999	0.333333	999	999	999	999	999	999	999	999	999	999	999	999	999	999	999	999	999
233	2	26	5	2	3	0	8	999	7	999	3	999	3	999	3	999	1	999	1.5	999	5	999	4.33333	999	5.14286	999	999	999	999	999	999	999	999	999	999	999	999	999	999	999
234	1	60	7	4	2	0	7	999	11	999	3.5	999	4	999	2	999	999	999	999	999	999	999	8.33333	999	999	999	999	999	999	999	999	999	999	999	999	999	999	999	999	999
235	1	19	6	4	2	0	7	999	11	999	3.375	999	5	999	2.5	999	999	999	999	999	999	999	8	999	999	999	999	999	999	999	999	999	999	999	999	999	999	999	999	999
236	1	18	1	2	1	0	8	999	7	999	4.375	999	5	999	1.5	999	2.5	999	5	999	3	999	3.5	999	4.42857	999	999	999	999	999	999	999	999	999	999	999	999	999	999	999
237	2	29	5	1	3	0	10	999	2	999	3.625	999	4	999	2.25	999	3.125	999	4.25	999	2.25	999	5.5	999	5.42857	999	999	999	999	999	999	999	999	999	999	999	999	999	999	999
238	3	18	1	1	4	1	9	8	6	10	4.375	4.5	4.25	4.25	1.75	1.75	3.5	2.75	4.25	4	2.25	1.5	0.166667	0	0.142857	0	3	1	4	4	4	5	4	2	4	4	4	5	5	5
239	1	43	7	3	1	0	4	999	10	999	3.25	999	4.75	999	2.25	999	999	999	999	999	999	999	7.83333	999	999	999	999	999	999	999	999	999	999	999	999	999	999	999	999	999
240	1	46	6	2	3	1	10	10	3	6	3.625	3.25	2	2.5	2.25	2.5	2.5	3.25	5	4.75	2	1.75	3.33333	4	2.85714	3.57143	2	2	2	2	2	2	3	2	3	4	4	3	3	3
241	2	25	6	1	1	0	8	999	6	999	2.875	999	3.25	999	2	999	3	999	4	999	1	999	3.83333	999	3.28571	999	999	999	999	999	999	999	999	999	999	999	999	999	999	999
242	1	25	7	4	1	1	1	2	8	9	3.125	3.25	4.25	4.25	2	2.5	999	999	999	999	999	999	8.83333	9.33333	999	999	2	2	4	4	2	999	4	4	4	4	5	2	4	4
243	1	38	6	1	3	0	9	999	5	999	2.125	999	5	999	1.75	999	2.375	999	5	999	1.75	999	4.66667	999	4.85714	999	999	999	999	999	999	999	999	999	999	999	999	999	999	999
244	1	23	5	2	2	0	10	999	8	999	3.375	999	4.25	999	1.5	999	2.75	999	5	999	2.25	999	7.83333	999	8.14286	999	999	999	999	999	999	999	999	999	999	999	999	999	999	999
245	2	28	5	2	2	1	3	3	9	11	4.5	4.875	3.75	4.25	1.75	1.75	1.25	1.5	3	3	2	1.75	6.83333	7.83333	7	7.85714	2	2	4	4	4	4	4	4	5	5	5	3	5	5
246	1	19	6	1	3	0	8	999	8	999	2.75	999	4.5	999	1.5	999	2.625	999	4.75	999	1	999	4.16667	999	4.28571	999	999	999	999	999	999	999	999	999	999	999	999	999	999	999
247	1	18	6	4	1	1	2	2	11	9	2.75	3.25	4.25	4.75	1.25	1.25	999	999	999	999	999	999	10	10	999	999	3	2	4	4	5	999	2	3	3	2	5	4	4	4
248	1	60	5	3	1	0	4	999	5	999	1	999	2.25	999	2.5	999	999	999	999	999	999	999	10	999	999	999	999	999	999	999	999	999	999	999	999	999	999	999	999	999
249	2	19	6	1	3	0	8	999	12	999	3.5	999	4	999	1.5	999	1.625	999	4.25	999	1	999	2.83333	999	2.57143	999	999	999	999	999	999	999	999	999	999	999	999	999	999	999
250	2	23	6	2	2	0	7	999	5	999	3	999	3	999	3	999	1.75	999	5	999	2	999	1.16667	999	1	999	999	999	999	999	999	999	999	999	999	999	999	999	999	999
251	2	23	6	1	1	1	6	6	4	10	3	2.875	3.75	4	2.25	2	2.125	2.375	4.5	4.75	2.5	1.25	6.16667	7.16667	6.28571	7.28571	2	2	4	3	2	3	3	3	4	4	4	3	4	4
252	2	36	6	3	4	1	3	2	3	11	1.625	1	4	4	1.75	1.25	999	999	999	999	999	999	9.16667	9.5	999	999	1	2	4	4	3	999	3	3	3	5	4	3	3	3
253	3	43	7	2	1	0	9	999	7	999	2.5	999	3	999	2	999	1.375	999	4.25	999	1	999	5.5	999	5.28571	999	999	999	999	999	999	999	999	999	999	999	999	999	999	999
254	1	54	5	5	4	0	2	999	7	999	2.625	999	3.25	999	2.25	999	999	999	999	999	999	999	7.66667	999	999	999	999	999	999	999	999	999	999	999	999	999	999	999	999	999
255	1	52	7	3	1	0	8	999	11	999	3	999	4	999	2	999	999	999	999	999	999	999	8.33333	999	999	999	999	999	999	999	999	999	999	999	999	999	999	999	999	999
256	1	26	7	2	1	0	9	999	10	999	3.625	999	4	999	2	999	4.25	999	4.75	999	1.5	999	7	999	7	999	999	999	999	999	999	999	999	999	999	999	999	999	999	999
257	1	18	1	1	1	0	9	999	7	999	2.375	999	4	999	2.5	999	3	999	4	999	1.75	999	2.33333	999	2	999	999	999	999	999	999	999	999	999	999	999	999	999	999	999
258	1	36	7	5	3	0	4	999	9	999	1.75	999	4	999	1.5	999	999	999	999	999	999	999	9.83333	999	999	999	999	999	999	999	999	999	999	999	999	999	999	999	999	999
259	2	42	7	5	1	0	4	999	11	999	2.75	999	4.5	999	2.5	999	999	999	999	999	999	999	8.66667	999	999	999	999	999	999	999	999	999	999	999	999	999	999	999	999	999
260	1	30	6	2	1	0	9	999	8	999	4.75	999	3.75	999	1.5	999	2.75	999	4.5	999	3.25	999	0.5	999	0.428571	999	999	999	999	999	999	999	999	999	999	999	999	999	999	999
261	1	25	7	4	999	0	999	999	999	999	999	999	999	999	999	999	999	999	999	999	999	999	999	999	999	999	999	999	999	999	999	999	999	999	999	999	999	999	999	999
262	2	32	7	2	2	0	8	999	10	999	4.75	999	5	999	2	999	1.125	999	5	999	1.5	999	7.16667	999	7	999	999	999	999	999	999	999	999	999	999	999	999	999	999	999
263	1	18	6	2	999	1	8	8	9	12	3.875	4.625	2.25	2.5	2.5	2.25	2.875	2.625	4.75	4.75	2	1.25	6.66667	6.33333	7.14286	6.57143	2	2	4	5	3	4	3	5	3	4	4	5	5	3
264	1	19	6	1	2	0	10	999	9	999	3.875	999	4.25	999	1.75	999	3.875	999	4.5	999	1.5	999	7.5	999	7.14286	999	999	999	999	999	999	999	999	999	999	999	999	999	999	999
265	1	58	7	1	1	0	9	999	12	999	3.75	999	4.25	999	2.5	999	2	999	4	999	2.5	999	8.5	999	8.42857	999	999	999	999	999	999	999	999	999	999	999	999	999	999	999
266	1	50	5	3	2	1	2	2	4	9	2.625	2.875	4.5	4	3.5	2.25	999	999	999	999	999	999	9.66667	9.33333	999	999	3	2	4	4	5	999	3	3	3	3	4	3	4	4
267	1	29	5	1	3	0	10	999	6	999	3.375	999	3.75	999	1.75	999	1.75	999	4.5	999	3	999	6.83333	999	7.14286	999	999	999	999	999	999	999	999	999	999	999	999	999	999	999
268	1	18	4	1	4	1	9	9	5	9	2.25	3.625	4	4	3	2.5	3.25	3.5	5	5	3	3.25	5	5.5	4.71429	5	2	2	4	4	5	5	4	4	5	3	5	5	5	4
269	1	38	7	1	1	1	2	2	9	11	3	2.125	3.25	3.5	2.5	2.25	2.5	1.75	3.25	2	2.25	3.5	10	10	10	10	2	2	5	5	5	5	5	5	5	5	5	5	5	5
270	1	28	5	1	1	1	8	8	4	6	2.75	3.375	3.75	3.5	3.25	1.75	3	3.25	3	3.5	2	2.5	6.83333	5.33333	7	5.71429	3	2	4	4	4	4	4	3	5	4	4	4	4	4
271	1	51	7	3	4	0	5	999	11	999	2.625	999	4	999	2.25	999	999	999	999	999	999	999	5.16667	999	999	999	999	999	999	999	999	999	999	999	999	999	999	999	999	999
272	1	51	5	3	3	0	10	999	0	999	1	999	2.5	999	1	999	999	999	999	999	999	999	8	999	999	999	999	999	999	999	999	999	999	999	999	999	999	999	999	999
273	2	34	7	5	1	0	4	999	11	999	2.5	999	3.75	999	3	999	999	999	999	999	999	999	7.5	999	999	999	999	999	999	999	999	999	999	999	999	999	999	999	999	999
274	1	18	5	2	4	0	7	999	8	999	4.625	999	4	999	1.5	999	2.875	999	5	999	2	999	3.5	999	4	999	999	999	999	999	999	999	999	999	999	999	999	999	999	999
275	1	31	7	5	1	0	6	999	11	999	3.125	999	4	999	3.5	999	999	999	999	999	999	999	7.5	999	999	999	999	999	999	999	999	999	999	999	999	999	999	999	999	999
276	1	33	7	1	999	0	9	999	7	999	2.75	999	4.25	999	3.25	999	2.625	999	4.5	999	1.25	999	5.66667	999	5.71429	999	999	999	999	999	999	999	999	999	999	999	999	999	999	999
277	2	53	4	1	1	0	7	999	5	999	2.25	999	4	999	2.25	999	3	999	4	999	2.25	999	4.16667	999	4.14286	999	999	999	999	999	999	999	999	999	999	999	999	999	999	999
278	1	66	7	4	2	0	7	999	7	999	1.375	999	4	999	3	999	999	999	999	999	999	999	9.5	999	999	999	999	999	999	999	999	999	999	999	999	999	999	999	999	999
279	1	34	7	4	1	0	7	999	8	999	3.25	999	3.75	999	2.5	999	999	999	999	999	999	999	7.33333	999	999	999	999	999	999	999	999	999	999	999	999	999	999	999	999	999
280	1	25	7	3	1	1	7	6	10	9	1.75	1.375	3.5	4	2	2	999	999	999	999	999	999	6.16667	6.33333	999	999	1	2	4	4	4	999	4	3	5	4	4	4	4	4
281	1	25	7	2	1	1	2	3	8	12	4.125	4.5	3.75	3.75	1.25	2	4	4.125	4	2.75	1.75	1	6.83333	8	6.85714	8.14286	2	2	2	2	4	1	2	1	1	3	4	2	5	5
282	1	54	5	2	1	0	6	999	5	999	1.25	999	1.5	999	1.5	999	1.875	999	2.25	999	1	999	8.33333	999	8.57143	999	999	999	999	999	999	999	999	999	999	999	999	999	999	999
283	1	62	7	4	1	1	2	3	10	11	2.75	2.375	3.5	4	2.75	2.5	999	999	999	999	999	999	5.5	7.66667	999	999	2	1	4	3	3	999	3	3	2	3	3	1	3	4
284	2	35	7	5	999	1	6	5	4	11	1.375	1.375	4	4.5	2.5	3	999	999	999	999	999	999	6	5.5	999	999	3	2	4	4	4	999	3	3	3	3	3	3	4	4
285	2	45	6	5	2	0	3	999	8	999	2.875	999	4	999	2	999	999	999	999	999	999	999	7.83333	999	999	999	999	999	999	999	999	999	999	999	999	999	999	999	999	999
286	1	21	7	1	2	0	6	999	8	999	3.5	999	4.75	999	1.5	999	1.375	999	3.75	999	2	999	8.5	999	8.71429	999	999	999	999	999	999	999	999	999	999	999	999	999	999	999
287	2	22	6	5	2	1	2	7	10	11	2	1.25	4.25	3.75	2.5	2	999	999	999	999	999	999	5.83333	5.66667	999	999	1	2	4	4	4	999	2	4	4	4	4	2	2	3
288	1	53	3	1	999	0	9	999	5	999	2	999	4.25	999	2.25	999	3	999	4.25	999	1.75	999	3.83333	999	3.57143	999	999	999	999	999	999	999	999	999	999	999	999	999	999	999
289	1	22	6	5	1	0	4	999	7	999	1.375	999	4.25	999	3	999	999	999	999	999	999	999	4.83333	999	999	999	999	999	999	999	999	999	999	999	999	999	999	999	999	999
290	1	53	7	2	1	1	8	8	11	12	1.75	2.75	4.75	3.5	2	1.5	1.625	2	4.25	4.75	1.5	1.5	6	7.66667	6.28571	7.85714	2	2	4	5	2	3	4	4	4	5	5	4	5	4
291	1	19	1	2	2	0	6	999	9	999	4	999	3.5	999	1.75	999	3.625	999	4	999	1.5	999	5.16667	999	5.28571	999	999	999	999	999	999	999	999	999	999	999	999	999	999	999
292	2	55	4	1	4	0	6	999	4	999	2.375	999	3.25	999	3.25	999	3.75	999	4.5	999	1.5	999	4.83333	999	5	999	999	999	999	999	999	999	999	999	999	999	999	999	999	999
293	2	30	7	5	1	1	3	3	12	12	2.375	4	4.25	4	2.5	4	999	999	999	999	999	999	9.33333	9.5	999	999	2	2	5	5	5	999	5	5	5	5	5	4	4	5
294	1	23	6	4	1	0	5	999	9	999	2.25	999	3	999	1.5	999	999	999	999	999	999	999	9.5	999	999	999	999	999	999	999	999	999	999	999	999	999	999	999	999	999
295	2	60	5	2	2	0	8	999	3	999	4.5	999	3.25	999	1.25	999	1.75	999	4.75	999	2.25	999	2.16667	999	1.85714	999	999	999	999	999	999	999	999	999	999	999	999	999	999	999
296	1	60	5	1	4	1	5	5	9	11	1.625	1.5	3.75	4.75	2	1.5	3.125	1.75	4.25	3.75	1.25	1.5	8.33333	9.5	8.14286	9.57143	2	2	5	5	5	5	5	5	5	5	5	3	5	5
297	1	22	6	1	3	0	7	999	9	999	1.625	999	4	999	1	999	1	999	1.75	999	1	999	2.66667	999	2.71429	999	999	999	999	999	999	999	999	999	999	999	999	999	999	999
298	1	54	5	1	1	1	8	7	9	10	2	2.25	2.75	3.75	1.5	1.5	1.5	1.125	4	4	1.25	2.25	5.66667	6.5	5.28571	6.57143	2	2	5	4	5	5	5	4	5	5	5	3	3	5
299	1	62	7	1	1	0	6	999	7	999	3	999	4	999	2	999	1.75	999	2	999	2.25	999	10	999	10	999	999	999	999	999	999	999	999	999	999	999	999	999	999	999
300	1	49	6	4	3	0	7	999	10	999	2.375	999	5	999	1.5	999	999	999	999	999	999	999	9.5	999	999	999	999	999	999	999	999	999	999	999	999	999	999	999	999	999
301	1	34	4	2	2	1	10	10	8	10	4.75	4.25	2.75	3	1	1	3.25	3.75	2.5	3.5	2.5	1	6	7.16667	5.85714	7.14286	2	2	2	2	2	2	2	2	3	5	5	5	5	5
302	2	50	6	4	3	0	9	999	10	999	3	999	4.25	999	2.25	999	999	999	999	999	999	999	5.83333	999	999	999	999	999	999	999	999	999	999	999	999	999	999	999	999	999
303	1	43	7	1	2	0	9	999	6	999	4	999	4	999	1.75	999	2.75	999	3.5	999	1.25	999	4.83333	999	4.42857	999	999	999	999	999	999	999	999	999	999	999	999	999	999	999
304	1	32	7	1	1	0	6	999	7	999	3.375	999	4.5	999	2.75	999	2.5	999	4.5	999	1.25	999	7.16667	999	7.14286	999	999	999	999	999	999	999	999	999	999	999	999	999	999	999
305	1	38	4	1	3	0	8	999	9	999	3.625	999	5	999	1	999	1.625	999	2.75	999	2	999	8.66667	999	8.85714	999	999	999	999	999	999	999	999	999	999	999	999	999	999	999
306	1	53	4	3	4	0	9	999	6	999	4	999	5	999	2	999	999	999	999	999	999	999	10	999	999	999	999	999	999	999	999	999	999	999	999	999	999	999	999	999
307	1	21	6	3	3	0	8	999	8	999	3	999	4.75	999	2.25	999	999	999	999	999	999	999	9.16667	999	999	999	999	999	999	999	999	999	999	999	999	999	999	999	999	999
308	1	36	7	1	1	0	8	999	9	999	2.875	999	4	999	1.5	999	1	999	5	999	1	999	3.5	999	3.28571	999	999	999	999	999	999	999	999	999	999	999	999	999	999	999
309	1	54	7	5	1	0	3	999	7	999	2.375	999	4.75	999	3	999	999	999	999	999	999	999	9.5	999	999	999	999	999	999	999	999	999	999	999	999	999	999	999	999	999
310	1	21	6	1	1	0	7	999	8	999	3.75	999	4.25	999	3.5	999	3.625	999	4.5	999	3	999	7.66667	999	7.14286	999	999	999	999	999	999	999	999	999	999	999	999	999	999	999
311	2	25	5	2	1	1	6	6	5	5	2.875	2.75	1	1	1	1	1.25	1.25	5	5	1	1	1.66667	0.833333	1.57143	0.714286	3	1	3	2	3	2	2	1	3	3	3	3	3	3
312	2	41	7	1	2	0	10	999	8	999	1.625	999	4	999	2.25	999	1.375	999	4	999	1	999	9.16667	999	9.28571	999	999	999	999	999	999	999	999	999	999	999	999	999	999	999
313	1	28	6	4	1	1	5	0	9	10	2.25	2.875	3.5	4.25	1.75	2.75	999	999	999	999	999	999	6.16667	7.66667	999	999	2	2	5	4	4	999	4	4	5	4	4	3	4	4
314	1	39	6	3	1	1	7	7	5	9	2.5	2.625	3.25	3.5	2.75	2	999	999	999	999	999	999	7.33333	7.16667	999	999	2	2	4	3	4	999	2	3	3	5	5	4	4	5
315	2	52	5	1	2	1	1	1	6	8	3.25	3.25	3.75	3.75	2.5	3.5	3.25	3.625	3.5	3.25	2.25	2.5	5.83333	6.16667	5.28571	6.28571	2	2	5	4	5	5	4	4	5	5	5	3	5	5
316	1	29	7	1	1	0	0	999	11	999	1.5	999	5	999	4	999	1.875	999	4.25	999	4	999	5.5	999	5.71429	999	999	999	999	999	999	999	999	999	999	999	999	999	999	999
317	1	42	7	1	1	0	9	999	4	999	3.25	999	4.5	999	2	999	3	999	5	999	1	999	5.5	999	4.85714	999	999	999	999	999	999	999	999	999	999	999	999	999	999	999
318	1	19	5	1	1	1	7	7	4	8	3.75	3.125	4.75	4	2.75	2.5	3.75	3.5	4.25	4	2.75	2.25	8	8.66667	7.42857	8.28571	2	2	4	4	4	5	3	4	5	4	4	4	4	5
319	1	26	6	1	2	0	3	999	9	999	1.5	999	4	999	2.5	999	1.625	999	4	999	2.5	999	3.5	999	3.14286	999	999	999	999	999	999	999	999	999	999	999	999	999	999	999
320	1	33	7	5	1	1	5	3	10	10	1	1.5	3.25	3	2.25	2	999	999	999	999	999	999	9	9.66667	999	999	2	2	5	5	5	999	5	5	5	5	5	3	4	5
321	2	22	7	3	1	0	1	999	11	999	2.625	999	4.75	999	2	999	999	999	999	999	999	999	8.33333	999	999	999	999	999	999	999	999	999	999	999	999	999	999	999	999	999
322	2	28	6	2	1	0	6	999	9	999	3.625	999	4.25	999	3.75	999	2.75	999	4.5	999	3.25	999	8.66667	999	8.57143	999	999	999	999	999	999	999	999	999	999	999	999	999	999	999
323	1	22	6	1	2	1	3	3	7	10	1	1	4.25	5	1.5	1	1	1	2	1.75	4.25	3	9.5	9.5	9.57143	9.57143	2	2	3	3	2	2	3	2	1	1	2	1	1	3
324	1	23	6	1	1	0	4	999	8	999	2.25	999	3.25	999	3.5	999	3.5	999	4	999	2.25	999	8.16667	999	8.14286	999	999	999	999	999	999	999	999	999	999	999	999	999	999	999
325	1	20	6	4	1	1	1	0	8	9	3.75	3	4.5	4.5	2.5	2.75	999	999	999	999	999	999	8.83333	8.83333	999	999	2	2	5	5	5	999	4	5	5	5	5	3	4	5
326	1	20	6	5	4	1	2	1	8	11	2.625	1	4.25	3.75	2	2.75	999	999	999	999	999	999	8.83333	9.33333	999	999	2	2	5	5	5	999	4	4	5	5	5	5	5	5
327	2	22	6	5	3	1	2	2	5	7	2.125	2.125	4.5	4.25	2	2	999	999	999	999	999	999	7.16667	8	999	999	2	2	4	4	3	999	3	4	2	3	4	3	4	4
328	1	22	6	1	1	0	6	999	8	999	2	999	3.5	999	3.25	999	2.875	999	3.25	999	4	999	4.16667	999	4.28571	999	999	999	999	999	999	999	999	999	999	999	999	999	999	999
329	1	23	6	1	1	1	2	1	5	10	2.5	2.125	4	3.75	2	1.25	1	1	3.5	1.75	1.5	1	6.83333	7	6.28571	6.57143	2	2	4	4	4	4	4	4	5	5	4	3	3	3
330	1	22	6	5	1	1	4	3	6	10	2.625	2.875	4.75	4.25	3.75	3	999	999	999	999	999	999	5.5	5.5	999	999	3	2	4	4	5	999	4	3	5	5	5	3	4	5
331	1	20	6	5	4	1	6	6	7	11	2.5	4	3.75	3	2.5	2	999	999	999	999	999	999	8	7.83333	999	999	3	2	5	5	3	999	4	3	4	5	4	3	3	4
332	1	21	6	5	1	0	2	999	9	999	3.375	999	4.75	999	2.25	999	999	999	999	999	999	999	2.66667	999	999	999	999	999	999	999	999	999	999	999	999	999	999	999	999	999
333	1	21	6	4	2	1	2	2	9	9	1.75	2.125	3.5	2.25	2.75	3.25	999	999	999	999	999	999	7.66667	7.83333	999	999	3	2	4	3	4	999	4	3	4	4	3	2	3	2
334	1	22	6	5	2	0	2	999	8	999	2.5	999	4.75	999	1.75	999	999	999	999	999	999	999	6.66667	999	999	999	999	999	999	999	999	999	999	999	999	999	999	999	999	999
335	1	20	5	5	2	0	4	999	7	999	1.625	999	3.75	999	2.25	999	999	999	999	999	999	999	4	999	999	999	999	999	999	999	999	999	999	999	999	999	999	999	999	999
336	1	27	6	5	1	1	6	6	6	8	2.625	3	3.75	3	1.5	3	999	999	999	999	999	999	3.66667	5	999	999	3	1	3	3	3	999	3	3	3	3	3	3	3	3
337	1	49	5	5	3	0	8	999	7	999	2	999	3.25	999	2.5	999	999	999	999	999	999	999	10	999	999	999	999	999	999	999	999	999	999	999	999	999	999	999	999	999
338	1	21	5	1	1	1	6	6	10	10	4.625	4.5	1.25	2.5	1.5	1.5	1.875	1.75	5	4.5	2.75	1.75	3.83333	5	3.57143	4.85714	2	2	5	5	5	5	4	3	5	4	4	4	2	5
339	1	25	6	1	1	0	1	999	8	999	4.5	999	4	999	1.75	999	3.375	999	4.5	999	1.5	999	8.5	999	8.57143	999	999	999	999	999	999	999	999	999	999	999	999	999	999	999
340	1	20	6	5	3	0	7	999	8	999	1.625	999	3.25	999	2.75	999	999	999	999	999	999	999	3.5	999	999	999	999	999	999	999	999	999	999	999	999	999	999	999	999	999
341	1	21	6	4	999	0	9	999	6	999	2	999	3	999	3.5	999	999	999	999	999	999	999	1.66667	999	999	999	999	999	999	999	999	999	999	999	999	999	999	999	999	999
342	2	34	6	1	1	0	2	999	6	999	3.625	999	5	999	1	999	4.25	999	4.25	999	1	999	7.33333	999	6.85714	999	999	999	999	999	999	999	999	999	999	999	999	999	999	999
343	1	25	6	5	1	0	5	999	6	999	1.875	999	3.5	999	3	999	999	999	999	999	999	999	8.66667	999	999	999	999	999	999	999	999	999	999	999	999	999	999	999	999	999
344	1	24	6	1	1	0	9	999	3	999	3.125	999	3.75	999	1.75	999	2.5	999	3.75	999	1.75	999	3.16667	999	3.42857	999	999	999	999	999	999	999	999	999	999	999	999	999	999	999
345	2	18	1	2	2	0	9	999	11	999	3.75	999	4.5	999	1.5	999	3	999	4	999	1.25	999	4.5	999	4.71429	999	999	999	999	999	999	999	999	999	999	999	999	999	999	999
346	3	23	7	1	1	1	8	8	9	10	2.75	2.25	3	2	1.5	1	1.625	1.25	1.5	1.75	1.25	1.5	5	5.33333	5.14286	5.57143	2	2	4	3	2	3	2	4	3	4	3	4	3	2
347	1	37	7	4	1	0	7	999	9	999	1.625	999	3.5	999	2.75	999	999	999	999	999	999	999	7.66667	999	999	999	999	999	999	999	999	999	999	999	999	999	999	999	999	999
348	1	32	7	1	1	0	0	999	9	999	3.625	999	5	999	1.5	999	1.25	999	4.75	999	1.5	999	10	999	10	999	999	999	999	999	999	999	999	999	999	999	999	999	999	999
349	2	19	1	1	1	1	8	7	8	9	4.75	4	5	5	1.5	2	2.25	2.875	2.75	3.5	2.25	1.75	3.16667	2.16667	2.85714	2	3	1	5	5	5	4	4	4	4	1	2	2	2	3
350	1	49	7	4	1	0	5	999	6	999	3	999	3.75	999	2.25	999	999	999	999	999	999	999	9	999	999	999	999	999	999	999	999	999	999	999	999	999	999	999	999	999
351	1	36	6	2	2	0	2	999	8	999	3.125	999	4	999	2.5	999	1.75	999	2.25	999	1.75	999	7.33333	999	7.14286	999	999	999	999	999	999	999	999	999	999	999	999	999	999	999
352	1	28	6	1	2	0	10	999	8	999	3	999	4	999	3.5	999	2.5	999	4.25	999	4.5	999	6.83333	999	6.14286	999	999	999	999	999	999	999	999	999	999	999	999	999	999	999
353	1	40	8	2	4	1	7	8	6	9	3.875	3.875	4.5	3.75	2	1	3	3	3.75	4	1.5	1.5	8.83333	8.5	8.85714	8.57143	2	2	5	5	5	5	5	5	5	5	5	5	5	5
354	1	37	7	1	1	1	0	1	6	11	2.625	1.75	4.25	4.25	3	3.25	3.375	2.625	3.25	4.25	1.5	1.5	8	8.83333	8	9	3	2	4	5	5	4	5	5	5	4	5	4	4	5
355	1	24	5	2	4	0	10	999	7	999	2	999	5	999	3	999	3.25	999	5	999	2	999	3.5	999	3.14286	999	999	999	999	999	999	999	999	999	999	999	999	999	999	999
356	1	22	6	1	999	0	8	999	5	999	4.5	999	5	999	1	999	3.5	999	4.75	999	1	999	2.5	999	2.28571	999	999	999	999	999	999	999	999	999	999	999	999	999	999	999
357	2	20	6	2	2	0	7	999	9	999	3.75	999	4.25	999	2.5	999	2.625	999	4.25	999	2.5	999	4.16667	999	4.42857	999	999	999	999	999	999	999	999	999	999	999	999	999	999	999
358	2	64	7	2	3	1	10	10	8	8	2.25	2	3.5	4	2	2	1.875	1.875	4	4	2	2	1	0	0.857143	0	3	1	2	2	2	2	4	2	2	2	2	2	2	2
359	1	52	6	3	2	1	10	9	8	10	2.25	1.375	4.5	4.5	3	3.5	999	999	999	999	999	999	10	10	999	999	2	2	4	5	5	999	5	3	3	5	5	5	5	5
360	1	18	6	2	1	1	7	7	9	10	4.125	4.625	4	5	1.5	2	2.125	1.75	3	2.25	4	4.5	3.5	2.16667	4.14286	3	3	1	3	3	3	3	3	3	3	3	3	3	3	3
361	2	47	7	1	1	0	9	999	9	999	2.375	999	2.25	999	2	999	1.625	999	2.75	999	1.5	999	8.66667	999	8.85714	999	999	999	999	999	999	999	999	999	999	999	999	999	999	999
362	1	30	5	2	2	1	6	6	8	9	3.125	3	3.75	3.25	1.5	1	1.25	1.25	2.75	2.75	1.75	1	6	4.5	5.14286	3.85714	3	1	1	3	1	1	1	1	1	2	3	2	3	3
363	1	49	5	2	1	0	9	999	8	999	3.25	999	4.75	999	1.75	999	2.5	999	4.25	999	1.25	999	9	999	9	999	999	999	999	999	999	999	999	999	999	999	999	999	999	999
364	1	21	6	4	1	1	2	1	7	9	3.375	4	4	4	2.5	2.25	999	999	999	999	999	999	8.33333	10	999	999	2	2	4	3	4	999	2	3	2	4	3	4	4	4
365	2	39	7	2	2	0	8	999	9	999	3.75	999	5	999	1.75	999	3.75	999	5	999	1	999	5.16667	999	5	999	999	999	999	999	999	999	999	999	999	999	999	999	999	999
366	1	28	7	1	2	1	6	5	7	10	2.125	1.625	5	4	1.5	1	1.375	2	3.5	3.75	1.5	1.25	5	4.5	4.28571	4.28571	2	2	4	3	4	4	3	4	3	5	5	2	4	4
367	1	38	7	5	1	1	1	7	8	10	2.625	1	3.75	1	3	1	999	999	999	999	999	999	9.33333	5	999	999	3	1	1	1	1	999	1	1	1	1	1	1	1	1
368	1	33	7	5	1	0	2	999	11	999	2.5	999	4.5	999	1.75	999	999	999	999	999	999	999	8.33333	999	999	999	999	999	999	999	999	999	999	999	999	999	999	999	999	999
369	1	48	7	1	1	1	8	9	4	8	3.5	3	4.75	4	2	2.75	2.25	1.75	4	4	3.5	4	6.33333	8	6.71429	8	2	2	4	4	4	5	3	3	4	5	4	4	5	3
370	1	48	5	2	2	0	10	999	6	999	4	999	3.25	999	1.5	999	1	999	5	999	2.25	999	0	999	0	999	999	999	999	999	999	999	999	999	999	999	999	999	999	999
371	2	32	7	5	1	0	5	999	11	999	3.875	999	4.75	999	1.5	999	999	999	999	999	999	999	7.83333	999	999	999	999	999	999	999	999	999	999	999	999	999	999	999	999	999
372	2	67	7	5	1	1	2	2	12	10	2.625	4	4	4	2	2.25	999	999	999	999	999	999	10	10	999	999	3	2	4	4	4	999	3	4	3	3	4	3	3	4
373	1	30	7	1	3	0	10	999	10	999	2.625	999	5	999	3.25	999	3.125	999	4.5	999	1.75	999	9	999	9.14286	999	999	999	999	999	999	999	999	999	999	999	999	999	999	999
374	1	18	1	1	3	0	7	999	5	999	4.875	999	3.5	999	1.5	999	3.625	999	4	999	1.75	999	5.5	999	5.71429	999	999	999	999	999	999	999	999	999	999	999	999	999	999	999
375	1	18	1	1	4	0	9	999	7	999	2.75	999	4.75	999	2.25	999	3.5	999	4	999	1.5	999	4.66667	999	4.57143	999	999	999	999	999	999	999	999	999	999	999	999	999	999	999
376	1	55	6	5	1	1	6	6	10	10	1.25	2	4.25	2.75	2.25	2.25	999	999	999	999	999	999	7	7	999	999	2	2	3	4	4	999	4	2	4	4	4	3	2	4
377	1	66	7	5	3	0	2	999	7	999	3.125	999	4.75	999	2.25	999	999	999	999	999	999	999	7.5	999	999	999	999	999	999	999	999	999	999	999	999	999	999	999	999	999
378	1	43	6	2	1	0	8	999	11	999	3.375	999	4	999	3.5	999	3.375	999	4	999	3.25	999	5.66667	999	5.71429	999	999	999	999	999	999	999	999	999	999	999	999	999	999	999
379	1	50	6	1	3	0	9	999	10	999	3.625	999	4	999	2.5	999	2.375	999	5	999	1	999	1.66667	999	1.42857	999	999	999	999	999	999	999	999	999	999	999	999	999	999	999
380	1	52	5	4	3	0	10	999	7	999	1.75	999	3.25	999	3	999	999	999	999	999	999	999	7.33333	999	999	999	999	999	999	999	999	999	999	999	999	999	999	999	999	999
381	1	45	5	2	4	0	4	999	9	999	3.625	999	2.75	999	1.5	999	2.25	999	3.5	999	3	999	3.66667	999	3.71429	999	999	999	999	999	999	999	999	999	999	999	999	999	999	999
382	1	52	7	3	1	0	6	999	9	999	3.25	999	3	999	3	999	999	999	999	999	999	999	8.83333	999	999	999	999	999	999	999	999	999	999	999	999	999	999	999	999	999
383	1	20	6	1	999	0	7	999	7	999	2.125	999	4.5	999	2.25	999	1.75	999	1.75	999	3.25	999	4.83333	999	4.57143	999	999	999	999	999	999	999	999	999	999	999	999	999	999	999
384	1	28	7	5	1	1	6	2	9	10	3.625	3.375	4	4	2.25	2.5	999	999	999	999	999	999	6.83333	6.66667	999	999	3	1	5	4	5	999	4	4	4	4	4	3	3	5
385	1	20	6	1	999	0	7	999	9	999	3	999	3.75	999	2.5	999	3.375	999	3.25	999	1.75	999	4.66667	999	4.57143	999	999	999	999	999	999	999	999	999	999	999	999	999	999	999
386	2	37	7	1	1	0	9	999	8	999	5	999	5	999	2	999	3.25	999	4	999	1	999	1.66667	999	1.42857	999	999	999	999	999	999	999	999	999	999	999	999	999	999	999
387	1	27	7	5	1	0	999	999	999	999	999	999	999	999	999	999	999	999	999	999	999	999	999	999	999	999	999	999	999	999	999	999	999	999	999	999	999	999	999	999
388	1	59	6	3	1	0	3	999	8	999	3	999	5	999	1.75	999	999	999	999	999	999	999	8.66667	999	999	999	999	999	999	999	999	999	999	999	999	999	999	999	999	999
389	1	39	7	5	1	0	1	999	12	999	1.625	999	4	999	1.75	999	999	999	999	999	999	999	5.33333	999	999	999	999	999	999	999	999	999	999	999	999	999	999	999	999	999
390	2	44	7	3	1	0	5	999	11	999	3.125	999	4	999	1.75	999	999	999	999	999	999	999	7.16667	999	999	999	999	999	999	999	999	999	999	999	999	999	999	999	999	999
391	3	41	7	1	3	1	8	6	8	10	3	2.625	3.75	3.75	2.75	2.5	1	1.125	1	1.5	1	1	10	8.66667	10	8.85714	2	2	4	3	3	4	3	4	3	4	4	4	3	5
392	1	52	5	1	4	0	7	999	6	999	3.375	999	3.5	999	2.25	999	2.625	999	2.5	999	2	999	7.83333	999	8	999	999	999	999	999	999	999	999	999	999	999	999	999	999	999
393	1	34	7	3	4	1	7	7	11	11	3.75	3	5	5	2	2.5	999	999	999	999	999	999	8.83333	9.16667	999	999	2	2	5	5	5	999	5	4	5	5	5	5	5	5
394	1	24	6	1	1	0	7	999	8	999	3.125	999	4.75	999	2.5	999	1.75	999	3.25	999	1.5	999	7.16667	999	6.71429	999	999	999	999	999	999	999	999	999	999	999	999	999	999	999
395	2	36	7	5	1	1	2	2	9	12	3.625	4.25	3.5	4	1.75	1.75	999	999	999	999	999	999	7.83333	8.5	999	999	2	2	3	4	3	999	3	3	3	4	3	3	3	4
396	1	18	1	2	999	0	6	999	6	999	3.75	999	4.75	999	1.5	999	3	999	4.25	999	1.5	999	5.16667	999	5.28571	999	999	999	999	999	999	999	999	999	999	999	999	999	999	999
397	1	22	6	2	1	1	7	6	12	12	3.25	2.75	4.5	4.25	1.25	1.25	1.875	1.625	4.75	3.75	2.5	1.25	6	8.33333	6.42857	8.42857	2	2	4	4	2	4	2	4	3	4	3	5	4	3
398	1	46	5	1	4	0	9	999	4	999	2.625	999	4	999	1.5	999	2.625	999	4	999	2	999	5.66667	999	5.28571	999	999	999	999	999	999	999	999	999	999	999	999	999	999	999
399	1	20	6	2	999	0	7	999	8	999	4.125	999	2.5	999	1.5	999	2.625	999	5	999	4.75	999	9.16667	999	9.28571	999	999	999	999	999	999	999	999	999	999	999	999	999	999	999
400	1	28	7	1	1	0	8	999	12	999	3.375	999	4.5	999	1.75	999	2.5	999	4	999	1.75	999	5.83333	999	5.85714	999	999	999	999	999	999	999	999	999	999	999	999	999	999	999
401	1	54	7	4	2	1	2	2	8	11	1.375	1.25	4	4	3	2.5	999	999	999	999	999	999	7.16667	8.16667	999	999	2	2	4	4	4	999	3	3	4	4	4	3	3	4
402	1	19	6	1	3	0	10	999	10	999	4.875	999	5	999	2	999	1	999	4	999	1	999	4.16667	999	4.14286	999	999	999	999	999	999	999	999	999	999	999	999	999	999	999
403	1	58	5	1	3	1	4	2	3	9	1.25	2.75	2.25	3.25	2.75	3	2.5	2.375	3.75	4	2.5	2.75	4.16667	4.83333	3.85714	4.71429	2	2	3	2	2	2	4	1	4	4	4	3	4	2
404	1	51	6	1	1	1	10	10	9	11	3.5	3.625	2.5	2.75	2.25	1.75	3.5	2.625	2.25	2.25	1.75	1.75	4.33333	3.5	4.71429	3.42857	2	2	5	3	4	4	2	2	5	4	2	3	2	4
405	1	29	7	1	1	0	8	999	6	999	4.25	999	2.75	999	2.5	999	3.5	999	5	999	2.5	999	1.33333	999	1.14286	999	999	999	999	999	999	999	999	999	999	999	999	999	999	999
406	1	23	6	1	2	0	9	999	7	999	2.875	999	4	999	2	999	2.625	999	4.25	999	1.5	999	6.5	999	6.42857	999	999	999	999	999	999	999	999	999	999	999	999	999	999	999
407	1	31	7	5	1	0	4	999	9	999	3.25	999	4	999	2.5	999	999	999	999	999	999	999	6.33333	999	999	999	999	999	999	999	999	999	999	999	999	999	999	999	999	999
408	1	53	6	1	1	0	9	999	7	999	3.625	999	3	999	2.25	999	1.625	999	4.25	999	3.5	999	1	999	1	999	999	999	999	999	999	999	999	999	999	999	999	999	999	999
409	2	32	5	2	1	0	5	999	6	999	2.75	999	5	999	3	999	2.875	999	4.75	999	1.75	999	0.333333	999	0.285714	999	999	999	999	999	999	999	999	999	999	999	999	999	999	999
410	1	20	6	1	4	0	8	999	3	999	1.125	999	5	999	3	999	3	999	4.5	999	1.5	999	3.33333	999	3	999	999	999	999	999	999	999	999	999	999	999	999	999	999	999
411	1	24	6	2	3	0	7	999	9	999	2.625	999	4.5	999	2.25	999	1.625	999	3.75	999	3.5	999	10	999	10	999	999	999	999	999	999	999	999	999	999	999	999	999	999	999
412	1	48	6	1	3	0	10	999	6	999	3.75	999	4.75	999	3.5	999	4	999	5	999	1.5	999	6.33333	999	6.42857	999	999	999	999	999	999	999	999	999	999	999	999	999	999	999
413	1	30	7	3	1	0	2	999	12	999	2.625	999	3.25	999	2.5	999	999	999	999	999	999	999	10	999	999	999	999	999	999	999	999	999	999	999	999	999	999	999	999	999
414	1	24	6	2	1	0	7	999	11	999	2.75	999	4.25	999	2.5	999	2.25	999	4.25	999	3.5	999	5.16667	999	5.28571	999	999	999	999	999	999	999	999	999	999	999	999	999	999	999
415	2	41	7	1	3	0	9	999	11	999	3.5	999	3.75	999	1.75	999	3.625	999	4.25	999	1.25	999	4.5	999	4.85714	999	999	999	999	999	999	999	999	999	999	999	999	999	999	999
416	1	32	7	5	1	0	6	999	11	999	1.625	999	4	999	2.25	999	999	999	999	999	999	999	9.5	999	999	999	999	999	999	999	999	999	999	999	999	999	999	999	999	999
417	1	37	6	1	2	1	8	7	11	11	2.125	1.875	4.75	4.25	2.25	1.75	2.875	2.75	5	4	1.5	1.75	4.16667	5.5	4.14286	5.57143	2	2	4	3	3	4	3	4	3	4	4	3	4	5
418	1	26	6	1	3	1	7	7	4	9	2	1.5	5	4	2.5	1.75	2.75	1.375	3	5	3.5	2.75	4.83333	6.66667	5.28571	5.85714	2	2	5	5	5	5	4	4	5	4	5	5	5	5
419	2	59	6	2	3	1	8	9	1	0	3.25	3.625	3.75	4	2.75	2.75	2.75	3.375	4	5	2.5	3	5	0	4.57143	0	2	2	4	3	4	3	3	3	3	4	4	3	3	4
420	1	19	6	1	1	0	9	999	8	999	4.25	999	5	999	2.25	999	2.875	999	4.75	999	3.5	999	6	999	5.28571	999	999	999	999	999	999	999	999	999	999	999	999	999	999	999
421	1	35	7	4	1	0	7	999	6	999	2.375	999	1.75	999	1.75	999	999	999	999	999	999	999	9.16667	999	999	999	999	999	999	999	999	999	999	999	999	999	999	999	999	999
422	1	48	5	1	2	0	5	999	6	999	2.625	999	5	999	2.25	999	2.75	999	3.75	999	2.5	999	5.66667	999	5.85714	999	999	999	999	999	999	999	999	999	999	999	999	999	999	999
423	1	30	6	2	3	1	10	10	10	11	3.75	4.25	5	2.75	1	1.5	2	2.375	5	4.75	1.75	1.75	4.66667	7	5.42857	7.42857	2	2	5	5	5	3	4	4	5	4	4	3	3	5
424	1	37	7	5	1	0	2	999	12	999	2	999	4.75	999	2.5	999	999	999	999	999	999	999	9.33333	999	999	999	999	999	999	999	999	999	999	999	999	999	999	999	999	999
425	1	36	5	1	999	0	8	999	8	999	3.875	999	5	999	2.25	999	2.625	999	4.75	999	1.75	999	3.33333	999	3.57143	999	999	999	999	999	999	999	999	999	999	999	999	999	999	999
426	1	31	7	4	4	1	2	2	8	9	2.25	1.5	4.75	4.75	1.75	1.5	999	999	999	999	999	999	9.33333	9.66667	999	999	2	2	5	5	4	999	4	5	5	5	5	5	5	5
427	1	23	7	4	2	0	4	999	10	999	2.375	999	4.25	999	2.25	999	999	999	999	999	999	999	5.83333	999	999	999	999	999	999	999	999	999	999	999	999	999	999	999	999	999
428	1	18	6	3	4	0	7	999	9	999	3.5	999	5	999	2.25	999	999	999	999	999	999	999	2.66667	999	999	999	999	999	999	999	999	999	999	999	999	999	999	999	999	999
429	2	38	6	1	1	0	7	999	10	999	4.375	999	4	999	2	999	3.75	999	5	999	2	999	6.33333	999	6.42857	999	999	999	999	999	999	999	999	999	999	999	999	999	999	999
430	1	30	5	1	1	0	10	999	10	999	1.5	999	5	999	1	999	1.625	999	5	999	1.25	999	6.83333	999	6.85714	999	999	999	999	999	999	999	999	999	999	999	999	999	999	999
431	1	21	6	1	1	1	9	8	8	10	2.25	2.5	4.5	4.5	3.75	3.5	2.25	2.75	3	2.75	2.75	1.75	6.33333	6.33333	6.71429	6.71429	3	1	3	3	3	3	3	3	3	2	2	2	2	3
432	1	20	6	1	1	0	7	999	11	999	4.375	999	3.5	999	1.25	999	2	999	4.25	999	1.75	999	6	999	5.71429	999	999	999	999	999	999	999	999	999	999	999	999	999	999	999
433	1	33	5	1	1	0	8	999	8	999	3.125	999	5	999	2.75	999	3.875	999	4.75	999	1.75	999	3	999	2.85714	999	999	999	999	999	999	999	999	999	999	999	999	999	999	999
434	1	33	7	4	1	0	5	999	11	999	3.375	999	4.75	999	2.75	999	999	999	999	999	999	999	9.5	999	999	999	999	999	999	999	999	999	999	999	999	999	999	999	999	999
435	1	54	7	5	1	0	3	999	11	999	2.375	999	4	999	2.5	999	999	999	999	999	999	999	9.66667	999	999	999	999	999	999	999	999	999	999	999	999	999	999	999	999	999
436	1	35	7	5	1	0	4	999	11	999	2	999	4	999	3.5	999	999	999	999	999	999	999	10	999	999	999	999	999	999	999	999	999	999	999	999	999	999	999	999	999
437	2	41	7	5	4	0	2	999	11	999	3.25	999	4.5	999	1.75	999	999	999	999	999	999	999	7.33333	999	999	999	999	999	999	999	999	999	999	999	999	999	999	999	999	999
438	1	21	6	1	1	1	5	5	7	10	4	4	5	5	1.75	1.75	2.125	2.5	4	4.25	2.75	2.25	6.66667	6.83333	6.57143	6.85714	3	2	5	5	4	4	4	3	3	4	3	4	4	4
439	1	53	4	1	2	0	10	999	2	999	1.875	999	5	999	1.75	999	1.5	999	5	999	1	999	10	999	10	999	999	999	999	999	999	999	999	999	999	999	999	999	999	999
440	2	26	7	2	1	1	9	9	6	6	1.5	1.625	4.25	3	2	2	2	2	3.75	2.75	2.25	1.5	7.66667	7.66667	8	8	2	2	4	4	5	4	4	4	5	3	4	4	4	4
441	2	24	5	1	1	0	10	999	6	999	3.375	999	2.75	999	1.5	999	3.625	999	2.5	999	1.25	999	4.5	999	4.14286	999	999	999	999	999	999	999	999	999	999	999	999	999	999	999
442	1	21	5	1	999	0	10	999	12	999	3.75	999	5	999	3.5	999	2.875	999	5	999	1.75	999	7.33333	999	7	999	999	999	999	999	999	999	999	999	999	999	999	999	999	999
443	1	19	6	1	1	1	8	8	8	11	2.625	2.875	4	4	3	3.25	3.25	3.125	3.5	4	2.25	2.75	7.16667	7.33333	6.57143	6.85714	2	2	4	4	4	3	3	4	5	5	5	3	3	4
444	1	19	6	1	2	1	7	7	8	9	1.125	1.125	2.5	2.5	2.25	1.5	1.75	1.25	3	3.25	2	1.25	4.33333	4.16667	4	4	3	2	3	4	3	4	3	4	2	2	4	4	4	3
445	1	43	7	2	3	0	9	999	5	999	4.625	999	5	999	1.5	999	2	999	4.75	999	3.25	999	6.33333	999	5.85714	999	999	999	999	999	999	999	999	999	999	999	999	999	999	999
446	1	28	7	5	1	0	2	999	11	999	3.25	999	3.5	999	2.75	999	999	999	999	999	999	999	8.33333	999	999	999	999	999	999	999	999	999	999	999	999	999	999	999	999	999
447	1	21	6	1	1	0	8	999	11	999	3.125	999	4	999	1.75	999	3.25	999	4.75	999	2	999	5.83333	999	6.14286	999	999	999	999	999	999	999	999	999	999	999	999	999	999	999
448	1	20	5	2	1	0	999	999	999	999	999	999	999	999	999	999	999	999	999	999	999	999	999	999	999	999	999	999	999	999	999	999	999	999	999	999	999	999	999	999
449	1	45	4	2	1	1	5	3	9	9	2.625	1.5	5	5	2.25	1.75	1.875	1	5	5	1.5	1.25	9.66667	10	8.57143	9.28571	2	2	5	5	5	5	5	5	5	4	4	4	4	5
450	1	48	7	5	2	0	6	999	11	999	2	999	5	999	3	999	999	999	999	999	999	999	10	999	999	999	999	999	999	999	999	999	999	999	999	999	999	999	999	999
451	1	27	7	3	1	1	3	5	12	12	3.125	3.625	4.5	4.5	2	2	999	999	999	999	999	999	8	8.5	999	999	2	2	5	5	2	999	2	3	5	5	4	5	3	5
452	1	27	7	5	4	0	7	999	9	999	3.875	999	4.25	999	2.25	999	999	999	999	999	999	999	5.83333	999	999	999	999	999	999	999	999	999	999	999	999	999	999	999	999	999
453	1	35	4	1	2	0	8	999	6	999	1.625	999	4.25	999	4.75	999	2.125	999	3.5	999	3.25	999	4.16667	999	4.28571	999	999	999	999	999	999	999	999	999	999	999	999	999	999	999
454	1	29	7	5	2	0	6	999	10	999	1.5	999	4.75	999	3.25	999	999	999	999	999	999	999	7.5	999	999	999	999	999	999	999	999	999	999	999	999	999	999	999	999	999
455	1	32	6	1	2	0	9	999	6	999	3.625	999	4.25	999	1	999	2.625	999	4.5	999	1.5	999	7	999	7.14286	999	999	999	999	999	999	999	999	999	999	999	999	999	999	999
456	1	19	6	3	3	0	10	999	8	999	2.5	999	4.25	999	1.75	999	999	999	999	999	999	999	7.83333	999	999	999	999	999	999	999	999	999	999	999	999	999	999	999	999	999
457	1	18	6	1	3	1	10	10	10	10	1.625	1.625	4.25	4	1.75	1.75	2.25	1	4	3.25	1.25	1	7.16667	6	6.57143	5.71429	3	2	5	5	5	5	5	4	5	5	5	3	3	5
458	1	18	6	2	3	1	8	8	6	10	4.125	4.5	5	4.75	2.25	1.75	2	3.75	5	5	1.25	2	5	4.5	4.71429	4.42857	2	2	3	4	5	4	4	3	5	3	4	4	4	4
459	1	36	6	1	3	0	9	999	7	999	3.875	999	4	999	2	999	4	999	4.25	999	1	999	8.33333	999	8.28571	999	999	999	999	999	999	999	999	999	999	999	999	999	999	999
460	1	49	5	3	2	1	9	8	8	11	1.625	1.5	3.5	2.5	2	1	999	999	999	999	999	999	6	7.16667	999	999	2	2	4	3	4	999	3	3	4	1	4	4	4	3
461	2	53	5	1	3	1	9	9	5	10	2.625	2	3.75	4	1	1	2.125	1.25	4.25	3.75	1	1	5.5	6.83333	5.42857	5.85714	2	2	3	2	4	3	4	2	2	2	3	3	3	4
462	1	53	6	2	1	0	9	999	8	999	3.5	999	4.5	999	2.25	999	3.625	999	4	999	2.25	999	8.5	999	8.57143	999	999	999	999	999	999	999	999	999	999	999	999	999	999	999
463	1	43	7	5	3	0	4	999	12	999	2	999	5	999	2.25	999	999	999	999	999	999	999	8.5	999	999	999	999	999	999	999	999	999	999	999	999	999	999	999	999	999
464	1	21	6	1	1	0	9	999	6	999	3.875	999	4	999	2.5	999	1.875	999	3.75	999	3	999	7.16667	999	7.14286	999	999	999	999	999	999	999	999	999	999	999	999	999	999	999
465	1	22	6	1	4	0	8	999	10	999	4.5	999	2.75	999	1.25	999	3.375	999	5	999	1.75	999	3	999	3	999	999	999	999	999	999	999	999	999	999	999	999	999	999	999
466	1	35	4	3	2	0	9	999	7	999	1.625	999	4.25	999	4	999	999	999	999	999	999	999	2	999	999	999	999	999	999	999	999	999	999	999	999	999	999	999	999	999
467	2	35	4	2	2	0	10	999	7	999	4.375	999	4	999	2.5	999	3.5	999	4.75	999	1.75	999	8	999	7.85714	999	999	999	999	999	999	999	999	999	999	999	999	999	999	999
468	1	28	7	5	2	0	999	999	999	999	999	999	999	999	999	999	999	999	999	999	999	999	999	999	999	999	999	999	999	999	999	999	999	999	999	999	999	999	999	999
469	2	49	7	5	4	1	1	1	10	12	1.875	1	4	3.75	2	1	999	999	999	999	999	999	6.66667	6.5	999	999	2	2	5	5	5	999	5	4	4	5	5	5	4	5
470	1	30	7	2	1	0	9	999	2	999	3.125	999	4.25	999	1.5	999	2	999	3.25	999	1.5	999	6.16667	999	5.42857	999	999	999	999	999	999	999	999	999	999	999	999	999	999	999
471	1	26	6	2	2	0	6	999	10	999	3.75	999	3.5	999	2.5	999	1.875	999	4	999	2.75	999	2.5	999	3	999	999	999	999	999	999	999	999	999	999	999	999	999	999	999
472	2	47	5	1	4	0	10	999	4	999	3.875	999	4	999	4	999	2.875	999	3.5	999	4	999	9	999	8.28571	999	999	999	999	999	999	999	999	999	999	999	999	999	999	999
473	1	19	6	1	4	0	8	999	10	999	4.875	999	4.75	999	1.75	999	3.625	999	5	999	1.75	999	1.16667	999	1.14286	999	999	999	999	999	999	999	999	999	999	999	999	999	999	999
474	1	33	7	1	1	1	9	9	8	10	3.5	2	4	4.25	3.5	2.75	2.625	3	5	5	3.75	3.25	4.66667	4.66667	4.42857	4.71429	2	2	3	3	3	4	4	4	4	4	4	3	3	3
475	1	35	7	1	1	0	5	999	7	999	3	999	3	999	3	999	4.375	999	5	999	1.5	999	1.33333	999	1.14286	999	999	999	999	999	999	999	999	999	999	999	999	999	999	999
476	1	44	7	2	4	1	6	4	11	11	2.625	4.25	5	3	1	1	1.75	2.875	5	5	1.25	1.75	5.66667	6.33333	5.57143	6.42857	1	2	5	4	5	3	5	4	5	5	5	5	5	5
477	1	61	7	2	1	0	5	999	10	999	2.125	999	4.5	999	2	999	3.125	999	4.75	999	1.5	999	7.16667	999	7.57143	999	999	999	999	999	999	999	999	999	999	999	999	999	999	999
478	2	53	6	1	1	0	8	999	9	999	3.875	999	5	999	1.5	999	3.25	999	5	999	2.25	999	5.5	999	5	999	999	999	999	999	999	999	999	999	999	999	999	999	999	999
479	1	21	5	1	3	0	9	999	8	999	3	999	3	999	3	999	3.75	999	4.5	999	2	999	1.66667	999	1.85714	999	999	999	999	999	999	999	999	999	999	999	999	999	999	999
480	2	42	7	1	1	0	6	999	7	999	2.625	999	4	999	2.5	999	2.125	999	4.75	999	1	999	9.66667	999	9.71429	999	999	999	999	999	999	999	999	999	999	999	999	999	999	999
481	1	35	5	1	1	1	10	10	8	9	4.875	5	3.5	3.75	1.5	1.5	2.125	1.125	4.25	4.25	3.5	4	3.33333	3	2.85714	2.57143	2	2	3	4	4	3	4	1	4	1	3	2	1	4
482	1	21	6	1	4	0	8	999	8	999	4	999	5	999	1.5	999	1.5	999	4.75	999	4	999	5	999	4.42857	999	999	999	999	999	999	999	999	999	999	999	999	999	999	999
483	1	39	6	1	1	1	7	8	7	9	3.625	5	1	1	1.25	1	1.5	1.875	5	5	1.5	1.5	5.16667	5	4.71429	4.85714	2	2	4	4	3	3	4	3	3	4	4	3	4	4
484	1	37	6	1	3	0	8	999	9	999	3.375	999	5	999	2.25	999	3.5	999	4.5	999	1.75	999	6.33333	999	6.85714	999	999	999	999	999	999	999	999	999	999	999	999	999	999	999
485	1	18	6	1	1	0	10	999	5	999	2.625	999	3.5	999	2	999	3.5	999	5	999	1.75	999	0.666667	999	0.571429	999	999	999	999	999	999	999	999	999	999	999	999	999	999	999
486	1	29	4	2	4	0	8	999	6	999	4.25	999	3.25	999	1.25	999	2.5	999	5	999	2	999	4.5	999	4.71429	999	999	999	999	999	999	999	999	999	999	999	999	999	999	999
487	1	54	5	4	2	1	6	8	4	10	1.25	1.125	3.5	3	3.25	3.25	999	999	999	999	999	999	7.83333	7.66667	999	999	2	2	4	4	4	999	3	4	4	4	4	4	4	4
488	1	39	6	2	3	0	9	999	6	999	2.625	999	5	999	3	999	1.625	999	5	999	3.25	999	2.83333	999	2.42857	999	999	999	999	999	999	999	999	999	999	999	999	999	999	999
489	1	27	7	5	1	1	0	1	8	8	2.75	3.625	3.5	4	2.25	2.25	999	999	999	999	999	999	10	10	999	999	2	2	3	3	3	999	3	3	1	5	4	1	3	4
490	2	20	6	1	3	0	10	999	9	999	1.125	999	3.75	999	2.75	999	2.375	999	2.5	999	1.25	999	6.66667	999	7	999	999	999	999	999	999	999	999	999	999	999	999	999	999	999
491	1	56	6	1	999	1	10	10	8	11	1	1	3.5	2	1.75	1	1	1	1	1	1	1	9	10	8.71429	10	2	2	4	4	4	5	4	4	3	5	5	3	5	5
492	1	54	7	1	1	0	7	999	8	999	2.875	999	4	999	2.75	999	1.375	999	3.25	999	2	999	8.5	999	8.71429	999	999	999	999	999	999	999	999	999	999	999	999	999	999	999
493	1	45	7	1	1	0	10	999	7	999	2.25	999	3	999	1.75	999	1.125	999	5	999	2.25	999	10	999	10	999	999	999	999	999	999	999	999	999	999	999	999	999	999	999
494	1	32	7	5	2	0	999	999	999	999	999	999	999	999	999	999	999	999	999	999	999	999	999	999	999	999	999	999	999	999	999	999	999	999	999	999	999	999	999	999
495	2	55	5	1	1	1	9	8	8	11	3.375	3	3.5	3	2.5	3	3.375	2.5	4	3.5	2.25	2.25	8.16667	5	7.85714	5	2	2	3	4	3	4	4	4	3	4	4	4	4	4
496	1	48	7	1	1	0	10	999	9	999	3.625	999	4.25	999	1.75	999	3.625	999	5	999	2	999	4.16667	999	4.42857	999	999	999	999	999	999	999	999	999	999	999	999	999	999	999
497	1	46	5	1	4	0	9	999	5	999	3	999	4.25	999	2	999	3.375	999	4.75	999	1.5	999	7.66667	999	7.85714	999	999	999	999	999	999	999	999	999	999	999	999	999	999	999
498	2	37	5	1	4	0	7	999	9	999	2	999	5	999	2.5	999	3.75	999	1.5	999	1	999	9.16667	999	9.28571	999	999	999	999	999	999	999	999	999	999	999	999	999	999	999
499	1	63	7	1	1	0	9	999	10	999	3.875	999	4	999	2.5	999	1.375	999	4	999	3.5	999	8.5	999	8.57143	999	999	999	999	999	999	999	999	999	999	999	999	999	999	999
500	1	47	7	1	1	0	5	999	4	999	1.625	999	4.25	999	3.5	999	1.75	999	4	999	2.75	999	7.83333	999	7.85714	999	999	999	999	999	999	999	999	999	999	999	999	999	999	999
501	1	29	7	3	2	0	8	999	3	999	2.75	999	3.75	999	2.25	999	999	999	999	999	999	999	6.83333	999	999	999	999	999	999	999	999	999	999	999	999	999	999	999	999	999
502	2	47	5	4	2	1	8	3	8	11	1	3.375	3	3.5	3.75	1.5	999	999	999	999	999	999	7.33333	7.83333	999	999	2	2	5	5	5	999	4	4	5	4	5	5	5	5
503	2	25	4	2	2	0	10	999	7	999	4.125	999	5	999	1.5	999	3.75	999	3.75	999	3.25	999	8.83333	999	9	999	999	999	999	999	999	999	999	999	999	999	999	999	999	999
504	1	54	5	1	1	1	9	9	7	7	5	5	3	4	2	1.5	1.375	1.25	5	5	3.75	2	7	6.33333	7.28571	6.71429	3	2	5	5	5	5	5	5	5	5	5	5	5	5
505	2	40	7	1	1	0	7	999	7	999	2.875	999	3.75	999	2.75	999	1.75	999	3.75	999	1.5	999	7	999	7.14286	999	999	999	999	999	999	999	999	999	999	999	999	999	999	999
506	1	26	7	5	4	0	3	999	11	999	2.5	999	4.5	999	1.5	999	999	999	999	999	999	999	9.33333	999	999	999	999	999	999	999	999	999	999	999	999	999	999	999	999	999
507	1	19	5	1	2	0	9	999	7	999	3.75	999	4.75	999	3.5	999	2.625	999	5	999	1.5	999	6.16667	999	5.85714	999	999	999	999	999	999	999	999	999	999	999	999	999	999	999
508	1	52	7	5	1	0	7	999	10	999	2	999	3	999	2.75	999	999	999	999	999	999	999	9.33333	999	999	999	999	999	999	999	999	999	999	999	999	999	999	999	999	999
509	1	72	5	4	4	1	9	9	6	6	2.125	3	4.25	4	2.5	3	999	999	999	999	999	999	6.5	7	999	999	2	2	3	3	3	999	4	3	3	3	3	3	3	4
510	1	32	7	1	1	0	7	999	6	999	3.625	999	5	999	2.5	999	2.5	999	4.5	999	1.75	999	5	999	5.14286	999	999	999	999	999	999	999	999	999	999	999	999	999	999	999
511	2	60	5	2	1	0	6	999	5	999	1	999	5	999	2.75	999	1.875	999	4.5	999	1.75	999	5.5	999	4.71429	999	999	999	999	999	999	999	999	999	999	999	999	999	999	999
512	1	40	6	2	2	0	8	999	4	999	3	999	4	999	3.25	999	2.5	999	4	999	2.5	999	6.66667	999	6.71429	999	999	999	999	999	999	999	999	999	999	999	999	999	999	999
513	1	76	7	3	1	0	2	999	8	999	3	999	3	999	3	999	999	999	999	999	999	999	9	999	999	999	999	999	999	999	999	999	999	999	999	999	999	999	999	999
514	1	34	5	2	2	0	4	999	6	999	4.375	999	3.25	999	2	999	2.875	999	5	999	1.75	999	7	999	7.14286	999	999	999	999	999	999	999	999	999	999	999	999	999	999	999
515	2	18	1	2	3	0	9	999	8	999	2	999	4	999	1.75	999	1.75	999	4.25	999	1.75	999	4	999	3.85714	999	999	999	999	999	999	999	999	999	999	999	999	999	999	999
516	1	39	5	2	3	0	10	999	5	999	2.875	999	4	999	3	999	3	999	5	999	2.5	999	2.5	999	2.42857	999	999	999	999	999	999	999	999	999	999	999	999	999	999	999
517	1	36	6	2	4	0	8	999	10	999	2.25	999	3.25	999	2.75	999	3.375	999	4.25	999	2.25	999	2.83333	999	2.85714	999	999	999	999	999	999	999	999	999	999	999	999	999	999	999
518	1	37	7	5	1	0	6	999	10	999	3.375	999	3.75	999	2.25	999	999	999	999	999	999	999	7.33333	999	999	999	999	999	999	999	999	999	999	999	999	999	999	999	999	999
519	1	29	7	2	1	0	1	999	8	999	2.625	999	4	999	1.25	999	2.625	999	2.75	999	1.5	999	7.16667	999	7.14286	999	999	999	999	999	999	999	999	999	999	999	999	999	999	999
520	2	33	6	5	4	0	1	999	10	999	2.625	999	4.5	999	3.5	999	999	999	999	999	999	999	8.33333	999	999	999	999	999	999	999	999	999	999	999	999	999	999	999	999	999
521	1	38	7	5	1	0	4	999	11	999	1.125	999	3.5	999	1	999	999	999	999	999	999	999	6	999	999	999	999	999	999	999	999	999	999	999	999	999	999	999	999	999
522	1	50	6	2	4	0	9	999	10	999	4	999	5	999	3	999	3.25	999	5	999	3	999	10	999	10	999	999	999	999	999	999	999	999	999	999	999	999	999	999	999
523	1	23	7	2	1	0	10	999	7	999	2.125	999	3.25	999	1	999	2.5	999	4.75	999	1	999	2.66667	999	2.28571	999	999	999	999	999	999	999	999	999	999	999	999	999	999	999
524	1	20	6	4	2	0	8	999	9	999	1.875	999	2.5	999	3.5	999	999	999	999	999	999	999	3.66667	999	999	999	999	999	999	999	999	999	999	999	999	999	999	999	999	999
525	2	46	6	1	1	0	10	999	5	999	3.5	999	4.25	999	2	999	2.875	999	4.25	999	1.75	999	4.16667	999	4.14286	999	999	999	999	999	999	999	999	999	999	999	999	999	999	999
526	2	20	6	1	1	1	6	6	8	10	3.625	2.75	5	5	1.75	1.75	1.375	1.75	2.5	4.75	1	1.25	3.83333	3	3.42857	2.71429	2	2	4	5	3	4	3	3	5	4	3	2	2	4
527	1	22	6	5	2	1	8	3	6	10	2.625	3	3.25	3	2	3	999	999	999	999	999	999	5.16667	6.5	999	999	3	2	4	5	4	999	4	4	4	3	3	3	3	3
528	1	19	5	5	1	0	2	999	9	999	2.75	999	3.75	999	2.75	999	999	999	999	999	999	999	7.83333	999	999	999	999	999	999	999	999	999	999	999	999	999	999	999	999	999
529	1	19	6	1	1	1	4	4	10	11	3.375	3.125	3.75	3	2.75	2.25	2.5	2.625	3.5	3	3.5	2.5	2.66667	2.16667	2.71429	2.42857	2	2	4	3	3	2	4	3	3	2	4	1	3	2
530	1	19	5	1	2	0	8	999	6	999	2.375	999	4	999	1.75	999	2.5	999	2.25	999	2.25	999	5	999	5	999	999	999	999	999	999	999	999	999	999	999	999	999	999	999
531	1	24	5	1	1	1	4	1	8	10	3.375	3.25	4	3.5	2.75	3	3.625	4	4	4	2.75	4	4.33333	5.16667	4.42857	5.14286	3	2	3	3	3	3	3	3	3	3	3	3	3	3
532	1	22	6	5	1	1	5	5	10	10	2.375	3	5	5	2.25	2	999	999	999	999	999	999	9.16667	10	999	999	3	2	4	4	4	999	4	3	3	4	4	3	4	4
533	3	23	8	5	999	1	6	5	9	9	3.375	3.625	3.25	4	1.75	1.25	999	999	999	999	999	999	7	7.5	999	999	2	1	4	4	5	999	4	5	4	5	4	3	2	3
534	1	20	6	5	1	1	6	7	9	9	2.5	2.75	3.5	4.25	2	1.75	999	999	999	999	999	999	6.16667	6	999	999	3	2	5	4	4	999	4	4	4	3	4	3	3	3
535	1	19	5	5	999	0	4	999	7	999	2.875	999	2.75	999	2.5	999	999	999	999	999	999	999	6.66667	999	999	999	999	999	999	999	999	999	999	999	999	999	999	999	999	999
536	1	20	6	4	4	0	3	999	9	999	1.5	999	3.25	999	2.25	999	999	999	999	999	999	999	5.33333	999	999	999	999	999	999	999	999	999	999	999	999	999	999	999	999	999
537	1	30	6	5	3	1	8	9	7	7	3.75	3.125	4.75	5	2	2.5	999	999	999	999	999	999	8	6.5	999	999	3	2	4	4	5	999	5	4	4	4	5	4	4	4
538	1	34	5	5	999	0	9	999	7	999	3.875	999	5	999	2	999	999	999	999	999	999	999	8.5	999	999	999	999	999	999	999	999	999	999	999	999	999	999	999	999	999
539	2	20	6	4	1	1	7	8	10	9	2.5	2.5	3.25	3.25	2.5	2.25	999	999	999	999	999	999	5	4.5	999	999	2	2	4	4	4	999	4	4	4	4	4	4	4	3
540	1	46	6	1	1	0	2	999	12	999	2.875	999	3	999	2.5	999	1.25	999	4.5	999	2	999	9.66667	999	9.71429	999	999	999	999	999	999	999	999	999	999	999	999	999	999	999
541	1	37	6	1	999	0	8	999	8	999	2.875	999	4.25	999	1.5	999	1.5	999	4	999	1	999	5.5	999	5.85714	999	999	999	999	999	999	999	999	999	999	999	999	999	999	999
542	1	55	7	1	1	0	8	999	3	999	3.625	999	4	999	2	999	1.375	999	3.75	999	1	999	5.66667	999	5.85714	999	999	999	999	999	999	999	999	999	999	999	999	999	999	999
543	1	44	5	1	1	0	7	999	7	999	3.375	999	4.25	999	1.75	999	2.875	999	4.75	999	2	999	4	999	4	999	999	999	999	999	999	999	999	999	999	999	999	999	999	999
544	1	22	6	1	2	0	4	999	8	999	2.75	999	3.5	999	2.5	999	2.75	999	4.5	999	1.5	999	4.16667	999	3.85714	999	999	999	999	999	999	999	999	999	999	999	999	999	999	999
545	1	58	6	1	4	1	7	1	6	11	3.25	2.875	4	3.75	2	2.5	3.375	1.625	4	2.5	1.25	1	6.33333	8.66667	6.28571	8.71429	2	2	4	4	4	5	4	4	5	4	4	3	3	4
546	2	49	4	1	3	0	8	999	3	999	1.75	999	3.25	999	1.75	999	1.875	999	3.25	999	1.75	999	9	999	9.14286	999	999	999	999	999	999	999	999	999	999	999	999	999	999	999
547	1	53	5	1	1	1	10	9	5	8	3.75	3.5	2.5	3.5	1.75	1	1.375	2.625	4.75	4.75	1.5	1	5	5.16667	5.57143	5.42857	1	2	4	4	4	3	3	4	4	4	4	5	4	3
548	1	41	7	1	2	0	10	999	1	999	4.5	999	5	999	3	999	3.5	999	4.75	999	2.5	999	3.16667	999	3	999	999	999	999	999	999	999	999	999	999	999	999	999	999	999
549	1	28	5	2	1	1	4	5	10	10	4	4.5	3	3.75	1.5	1.25	1.375	1	4.5	4.75	4	2	10	10	10	10	2	2	1	1	1	4	1	1	1	4	4	4	4	5
550	1	21	5	1	2	0	8	999	8	999	1.625	999	3.75	999	2.5	999	3.5	999	5	999	2	999	2.33333	999	2.14286	999	999	999	999	999	999	999	999	999	999	999	999	999	999	999
551	1	49	5	1	1	1	8	7	10	12	2.625	3.125	4.75	4.25	2	2.5	3.25	2.875	3.75	4	1	1.5	2.5	5.83333	2.42857	6	2	2	4	3	4	5	4	3	3	3	5	2	3	5
552	1	52	5	2	4	0	8	999	10	999	3.25	999	4	999	1.75	999	1	999	3.25	999	1	999	9.33333	999	9.42857	999	999	999	999	999	999	999	999	999	999	999	999	999	999	999
553	1	45	6	1	1	0	8	999	9	999	1.875	999	3.5	999	1.75	999	2	999	3.75	999	1.25	999	6	999	5.42857	999	999	999	999	999	999	999	999	999	999	999	999	999	999	999
554	2	34	8	2	1	1	5	5	5	6	2.875	3	2.75	3	4.25	3.25	2.5	1.75	2.5	3	4.75	5	5.66667	5.83333	6.28571	6.42857	2	2	3	3	3	3	3	3	3	3	3	3	3	3
555	1	31	5	2	999	0	10	999	3	999	3	999	5	999	5	999	2.5	999	5	999	1	999	5.66667	999	4.85714	999	999	999	999	999	999	999	999	999	999	999	999	999	999	999
556	1	33	7	3	1	0	6	999	8	999	3	999	3.25	999	2.25	999	999	999	999	999	999	999	10	999	999	999	999	999	999	999	999	999	999	999	999	999	999	999	999	999
557	1	23	6	1	2	1	9	8	6	7	3.75	3.125	4.25	4.25	2	3	2.75	3.125	5	5	2.25	2.75	1.66667	4.16667	1.42857	4.14286	2	2	5	5	5	4	3	3	3	4	4	2	2	5
558	1	35	5	1	3	0	8	999	5	999	2.75	999	3	999	2.5	999	3.375	999	4	999	2	999	2.33333	999	2.57143	999	999	999	999	999	999	999	999	999	999	999	999	999	999	999
559	1	44	5	2	4	0	7	999	10	999	3.875	999	3	999	2.25	999	2.75	999	5	999	2.75	999	6	999	6.14286	999	999	999	999	999	999	999	999	999	999	999	999	999	999	999
560	1	59	6	3	1	1	6	7	7	9	2.5	2	4.75	5	3.25	3.25	999	999	999	999	999	999	3.33333	3.5	999	999	2	2	4	5	4	999	4	4	5	4	4	4	4	4
561	1	19	6	2	1	0	8	999	9	999	2.375	999	3.25	999	2.5	999	2.375	999	4	999	1.25	999	6.83333	999	7.14286	999	999	999	999	999	999	999	999	999	999	999	999	999	999	999
562	1	52	6	1	1	1	8	7	9	12	3	3.25	4.25	4	1.25	1	1.75	1	4.25	4	1.5	1	5.66667	8.5	5.85714	8.42857	3	1	3	3	3	4	3	2	2	2	4	4	5	4
563	1	43	7	1	1	0	10	999	6	999	3.375	999	4.5	999	1.5	999	2.375	999	3.5	999	1.75	999	6.83333	999	6.42857	999	999	999	999	999	999	999	999	999	999	999	999	999	999	999
564	1	23	6	2	2	0	10	999	5	999	2.75	999	5	999	2.5	999	3.25	999	4.75	999	1.75	999	5	999	5	999	999	999	999	999	999	999	999	999	999	999	999	999	999	999
565	1	19	5	2	2	1	4	6	7	11	3.5	3.25	3.75	3.25	2.5	1.75	3.25	1.625	4.25	3	1.25	2	8.5	9.5	8.14286	9.28571	2	2	4	4	5	4	5	4	5	3	4	5	5	4
566	1	25	6	1	2	1	9	7	7	10	4	3.125	4.25	5	2.25	3	3.875	3.25	3.25	3.75	2.75	2.25	6.33333	4.5	6.85714	4.71429	2	2	3	4	4	4	2	3	3	3	3	3	4	4
567	1	51	6	2	1	1	8	8	4	1	5	3.875	4	1.75	1.25	1.75	4.5	3	3.25	1	1.75	1	1.66667	0	1.57143	0	2	1	2	1	1	1	1	1	1	2	1	1	1	1
568	2	47	7	2	1	0	10	999	5	999	3.375	999	4	999	1.25	999	1.5	999	3.75	999	1.5	999	4.33333	999	4.71429	999	999	999	999	999	999	999	999	999	999	999	999	999	999	999
569	1	42	6	3	3	0	9	999	7	999	2.125	999	4.25	999	1	999	999	999	999	999	999	999	6.16667	999	999	999	999	999	999	999	999	999	999	999	999	999	999	999	999	999
570	1	37	4	1	1	0	8	999	3	999	4.375	999	2	999	2.25	999	2.5	999	5	999	2	999	4.33333	999	3.71429	999	999	999	999	999	999	999	999	999	999	999	999	999	999	999
571	2	56	7	5	2	1	6	6	10	11	2.75	3	2.25	2.25	3	3.25	999	999	999	999	999	999	9	9	999	999	2	2	1	1	1	999	1	1	1	4	4	3	3	3
572	1	44	5	2	1	0	9	999	8	999	2.375	999	2.5	999	2.25	999	2.625	999	4	999	1.75	999	5	999	4.57143	999	999	999	999	999	999	999	999	999	999	999	999	999	999	999
573	1	32	6	1	1	0	9	999	5	999	3.375	999	5	999	2.25	999	1.125	999	4.75	999	1.5	999	6.66667	999	6.85714	999	999	999	999	999	999	999	999	999	999	999	999	999	999	999
574	2	56	4	1	3	1	6	7	4	7	3.875	3.125	5	5	2.25	4.25	4.375	4.125	4.5	4.25	1.5	1.25	8.16667	8.5	7.85714	8.28571	3	2	3	3	3	4	2	3	3	2	4	2	4	3
575	2	39	7	3	1	0	10	999	12	999	3.75	999	5	999	2.5	999	999	999	999	999	999	999	8.83333	999	999	999	999	999	999	999	999	999	999	999	999	999	999	999	999	999
576	2	39	7	1	1	0	10	999	12	999	4.375	999	5	999	2.25	999	2.125	999	5	999	1.5	999	6.83333	999	6.85714	999	999	999	999	999	999	999	999	999	999	999	999	999	999	999
577	1	21	6	2	1	1	8	6	11	12	3	3.25	4.25	4.25	1.75	1.25	2	1.625	3.5	2.75	1	2	6.33333	7.83333	6.57143	8	2	2	4	3	3	4	2	4	2	4	5	5	3	3
578	1	60	7	4	1	1	8	8	4	6	2.375	2.25	3.75	3.75	2.5	2.25	999	999	999	999	999	999	10	10	999	999	2	2	4	4	4	999	4	4	4	5	5	5	5	5
579	1	62	6	5	3	0	7	999	11	999	1.5	999	3.25	999	2.75	999	999	999	999	999	999	999	8	999	999	999	999	999	999	999	999	999	999	999	999	999	999	999	999	999
580	1	57	6	3	4	0	999	999	999	999	999	999	999	999	999	999	999	999	999	999	999	999	999	999	999	999	999	999	999	999	999	999	999	999	999	999	999	999	999	999
581	2	69	7	3	2	0	1	999	11	999	1.875	999	1.5	999	3.25	999	999	999	999	999	999	999	9.5	999	999	999	999	999	999	999	999	999	999	999	999	999	999	999	999	999
582	2	51	7	5	1	0	0	999	10	999	3.125	999	4	999	3.25	999	999	999	999	999	999	999	7.33333	999	999	999	999	999	999	999	999	999	999	999	999	999	999	999	999	999
583	1	58	6	1	1	0	7	999	5	999	2.75	999	4.75	999	2.75	999	1.625	999	2.75	999	2.25	999	8.83333	999	9	999	999	999	999	999	999	999	999	999	999	999	999	999	999	999
584	1	30	5	1	3	0	9	999	8	999	4.25	999	5	999	2	999	3.375	999	4.25	999	1.75	999	6.16667	999	6.57143	999	999	999	999	999	999	999	999	999	999	999	999	999	999	999
585	1	35	7	5	1	0	4	999	10	999	2.625	999	3.75	999	2.25	999	999	999	999	999	999	999	8	999	999	999	999	999	999	999	999	999	999	999	999	999	999	999	999	999
586	1	56	7	3	2	1	6	6	9	11	3.375	3.5	3.5	2.5	1.75	1.5	999	999	999	999	999	999	6.5	7.66667	999	999	2	2	4	4	2	999	4	4	1	5	3	4	2	3
587	2	39	7	2	1	0	7	999	10	999	2	999	4.75	999	2.5	999	1.625	999	4	999	1.5	999	4.83333	999	5.57143	999	999	999	999	999	999	999	999	999	999	999	999	999	999	999
588	1	34	7	1	1	0	8	999	7	999	3.625	999	3.5	999	2	999	3.5	999	4.25	999	1.75	999	3.83333	999	3.42857	999	999	999	999	999	999	999	999	999	999	999	999	999	999	999
589	1	32	7	3	1	0	3	999	12	999	3.625	999	4.5	999	3.5	999	999	999	999	999	999	999	8.33333	999	999	999	999	999	999	999	999	999	999	999	999	999	999	999	999	999
590	1	64	7	1	1	1	8	8	8	11	1.5	1.375	3.5	4	3	2	1	1	3	3.5	2.5	1	7.5	7	7.28571	6.71429	2	2	4	4	4	4	4	4	4	4	4	4	4	4
591	1	65	7	3	4	1	8	7	3	10	1.5	1.5	3	2.75	1.75	2.5	999	999	999	999	999	999	7.33333	7.33333	999	999	2	2	4	5	4	999	4	3	4	4	4	5	4	3
592	1	38	5	3	2	0	8	999	5	999	1	999	3.5	999	3.5	999	999	999	999	999	999	999	8.83333	999	999	999	999	999	999	999	999	999	999	999	999	999	999	999	999	999
593	1	38	7	1	3	0	8	999	1	999	3.625	999	3.25	999	2.5	999	3.5	999	4.75	999	1.5	999	2.33333	999	2	999	999	999	999	999	999	999	999	999	999	999	999	999	999	999
594	1	52	6	1	1	1	7	8	9	11	4	3.875	3.5	3.25	1.5	1.75	1.125	1.25	3.75	3.75	1.75	1.75	5	8.66667	5.42857	8.85714	3	2	4	4	3	4	4	4	4	4	4	3	4	4
595	1	50	7	1	1	0	8	999	9	999	4.125	999	5	999	1.75	999	2.625	999	5	999	2.25	999	1.33333	999	1.14286	999	999	999	999	999	999	999	999	999	999	999	999	999	999	999
596	2	40	5	3	2	0	0	999	9	999	4	999	4	999	2.25	999	999	999	999	999	999	999	9.16667	999	999	999	999	999	999	999	999	999	999	999	999	999	999	999	999	999
597	2	56	7	2	4	1	8	8	7	10	2.25	2.75	3	2.75	2.25	2.75	1.875	1.875	2	2.5	3.25	1.75	8.33333	8.66667	8.57143	8.85714	2	2	5	3	4	4	3	5	5	3	4	4	3	5
598	2	60	5	3	1	0	8	999	7	999	1	999	3	999	3.5	999	999	999	999	999	999	999	9.16667	999	999	999	999	999	999	999	999	999	999	999	999	999	999	999	999	999
599	1	37	7	3	1	0	7	999	10	999	2.625	999	4.25	999	2.25	999	999	999	999	999	999	999	8.33333	999	999	999	999	999	999	999	999	999	999	999	999	999	999	999	999	999
600	1	28	7	3	1	0	999	999	999	999	999	999	999	999	999	999	999	999	999	999	999	999	999	999	999	999	999	999	999	999	999	999	999	999	999	999	999	999	999	999
601	1	49	5	3	3	0	9	999	8	999	1	999	4	999	1.75	999	999	999	999	999	999	999	2.33333	999	999	999	999	999	999	999	999	999	999	999	999	999	999	999	999	999
602	1	38	7	3	1	0	7	999	10	999	1.75	999	4	999	2	999	999	999	999	999	999	999	9.66667	999	999	999	999	999	999	999	999	999	999	999	999	999	999	999	999	999
603	2	23	4	1	3	0	9	999	7	999	5	999	5	999	4	999	1.5	999	5	999	5	999	0.833333	999	1	999	999	999	999	999	999	999	999	999	999	999	999	999	999	999
604	1	30	7	5	1	1	3	3	12	12	2.75	3	4	4	1.75	1.5	999	999	999	999	999	999	7.33333	8.83333	999	999	3	2	4	3	3	999	3	2	2	4	4	2	5	4
605	1	57	4	3	3	0	8	999	5	999	3.5	999	3	999	2	999	999	999	999	999	999	999	8.66667	999	999	999	999	999	999	999	999	999	999	999	999	999	999	999	999	999
606	1	33	5	2	1	0	8	999	11	999	3.75	999	4.5	999	2.75	999	2.875	999	4.5	999	4	999	6.16667	999	5.57143	999	999	999	999	999	999	999	999	999	999	999	999	999	999	999
607	1	54	6	1	1	0	9	999	10	999	2.625	999	4	999	2.5	999	3.5	999	4	999	1.25	999	5.16667	999	5.28571	999	999	999	999	999	999	999	999	999	999	999	999	999	999	999
608	1	44	7	2	4	1	7	7	2	2	3.625	3.375	4	3	3	3	3	3	5	5	1.5	2.25	6.33333	6.33333	6.28571	6.42857	2	2	3	3	3	3	3	3	3	3	3	3	4	4
609	2	22	5	1	3	0	7	999	5	999	3.375	999	4.25	999	1	999	3.875	999	4.25	999	1	999	1.16667	999	1	999	999	999	999	999	999	999	999	999	999	999	999	999	999	999
610	1	39	6	1	1	0	999	999	999	999	999	999	999	999	999	999	999	999	999	999	999	999	999	999	999	999	999	999	999	999	999	999	999	999	999	999	999	999	999	999
611	2	46	5	2	1	0	7	999	5	999	4.375	999	3.5	999	3.5	999	3.5	999	4.5	999	2.25	999	9.5	999	9.57143	999	999	999	999	999	999	999	999	999	999	999	999	999	999	999
612	1	20	6	1	4	0	7	999	8	999	1.75	999	4.25	999	3.75	999	2	999	3.75	999	2.75	999	7.16667	999	7	999	999	999	999	999	999	999	999	999	999	999	999	999	999	999
613	1	18	1	2	2	1	9	8	10	12	4.5	4.375	4.25	4.25	2	1.5	4	4.5	4.75	5	2	2	2.83333	3.16667	2.42857	2.71429	2	2	5	5	5	5	5	5	1	2	4	5	5	5
614	1	39	7	1	1	1	7	5	8	11	2.125	2.25	3.25	4.75	1.75	2.25	3	2.125	5	3.5	1	1.25	7.16667	8.33333	6.57143	8.14286	2	2	4	4	5	5	4	4	4	5	4	5	4	5
615	1	64	7	3	1	1	7	5	9	10	3	2.875	3.75	4	3.5	3.5	999	999	999	999	999	999	7.16667	6.16667	999	999	2	2	4	3	4	999	3	3	2	5	2	4	3	4
616	1	54	7	3	4	0	8	999	7	999	1.5	999	3.75	999	1.75	999	999	999	999	999	999	999	9.33333	999	999	999	999	999	999	999	999	999	999	999	999	999	999	999	999	999
617	1	35	7	1	1	0	10	999	2	999	2.875	999	4.75	999	1	999	2.625	999	5	999	1	999	7.16667	999	7	999	999	999	999	999	999	999	999	999	999	999	999	999	999	999
618	2	48	7	3	1	0	8	999	7	999	3.375	999	4.5	999	2.25	999	999	999	999	999	999	999	7.33333	999	999	999	999	999	999	999	999	999	999	999	999	999	999	999	999	999
619	1	50	7	1	2	0	4	999	8	999	4.125	999	4.5	999	2	999	2.5	999	2	999	3	999	4	999	3.42857	999	999	999	999	999	999	999	999	999	999	999	999	999	999	999
620	1	27	4	1	3	0	6	999	7	999	2.625	999	4	999	3	999	3.125	999	4	999	2.25	999	6.5	999	6.42857	999	999	999	999	999	999	999	999	999	999	999	999	999	999	999
621	2	38	7	5	4	0	7	999	9	999	2.875	999	4.75	999	2.5	999	999	999	999	999	999	999	8.66667	999	999	999	999	999	999	999	999	999	999	999	999	999	999	999	999	999
622	1	61	7	3	2	0	8	999	8	999	3.75	999	4	999	2.5	999	999	999	999	999	999	999	5.66667	999	999	999	999	999	999	999	999	999	999	999	999	999	999	999	999	999
623	1	57	5	3	1	0	9	999	9	999	1.75	999	4	999	2.5	999	999	999	999	999	999	999	9.5	999	999	999	999	999	999	999	999	999	999	999	999	999	999	999	999	999
624	1	52	7	3	1	0	6	999	10	999	3.125	999	4	999	2.25	999	999	999	999	999	999	999	10	999	999	999	999	999	999	999	999	999	999	999	999	999	999	999	999	999
625	1	19	5	2	1	0	7	999	9	999	3.625	999	5	999	1.75	999	3.625	999	4.5	999	1.5	999	7.5	999	7.57143	999	999	999	999	999	999	999	999	999	999	999	999	999	999	999
626	2	47	7	1	3	0	7	999	8	999	2.25	999	4.75	999	1.5	999	3.625	999	4.75	999	1	999	7.83333	999	7.71429	999	999	999	999	999	999	999	999	999	999	999	999	999	999	999
627	2	56	5	4	2	0	8	999	10	999	3.25	999	4.75	999	3	999	999	999	999	999	999	999	9	999	999	999	999	999	999	999	999	999	999	999	999	999	999	999	999	999
628	1	24	7	1	3	0	9	999	8	999	3.75	999	4.25	999	2	999	4.5	999	5	999	1.75	999	4.16667	999	3.85714	999	999	999	999	999	999	999	999	999	999	999	999	999	999	999
629	2	79	4	3	2	0	999	999	999	999	999	999	999	999	999	999	999	999	999	999	999	999	999	999	999	999	999	999	999	999	999	999	999	999	999	999	999	999	999	999
630	1	50	5	2	1	1	2	2	12	12	4	3.5	5	5	3	2.5	1.875	1.625	4.5	3	2	1.75	10	10	10	10	2	2	5	4	4	3	3	4	5	4	5	5	5	5
631	1	30	7	5	1	1	2	2	11	12	2.375	1.875	4.5	4.75	2	2	999	999	999	999	999	999	8.16667	8.66667	999	999	2	2	5	5	5	999	5	2	1	5	4	4	4	5
632	1	39	6	1	2	0	9	999	10	999	4.625	999	3	999	2	999	1.5	999	5	999	1	999	2.83333	999	2.71429	999	999	999	999	999	999	999	999	999	999	999	999	999	999	999
633	1	35	6	1	2	0	9	999	8	999	3.375	999	4	999	2.25	999	2	999	4	999	1.75	999	1.16667	999	1	999	999	999	999	999	999	999	999	999	999	999	999	999	999	999
634	1	66	8	2	4	0	5	999	6	999	3.875	999	2	999	1.75	999	2.375	999	5	999	2.25	999	9.16667	999	9.28571	999	999	999	999	999	999	999	999	999	999	999	999	999	999	999
635	2	43	7	1	1	0	10	999	1	999	2.5	999	3.75	999	1.5	999	3.75	999	5	999	1.5	999	5	999	4.71429	999	999	999	999	999	999	999	999	999	999	999	999	999	999	999
636	1	23	5	1	3	0	7	999	4	999	3.75	999	5	999	1.5	999	2.625	999	4.5	999	1.5	999	3	999	3.28571	999	999	999	999	999	999	999	999	999	999	999	999	999	999	999
637	1	21	6	4	999	0	999	999	999	999	999	999	999	999	999	999	999	999	999	999	999	999	999	999	999	999	999	999	999	999	999	999	999	999	999	999	999	999	999	999
638	1	23	5	1	4	0	9	999	12	999	4	999	5	999	1	999	2.875	999	4.5	999	1.5	999	6.83333	999	7.14286	999	999	999	999	999	999	999	999	999	999	999	999	999	999	999
639	1	32	5	3	4	0	10	999	11	999	2.75	999	3.5	999	2.5	999	999	999	999	999	999	999	2.83333	999	999	999	999	999	999	999	999	999	999	999	999	999	999	999	999	999
640	1	58	7	1	1	0	5	999	9	999	2.75	999	4	999	1.25	999	1.25	999	1.75	999	1	999	5.83333	999	5.57143	999	999	999	999	999	999	999	999	999	999	999	999	999	999	999
641	1	52	5	2	2	0	8	999	4	999	2.5	999	3	999	4.25	999	2.125	999	2	999	2.75	999	5	999	5	999	999	999	999	999	999	999	999	999	999	999	999	999	999	999
642	1	35	7	3	1	0	8	999	10	999	3.375	999	4.5	999	1.75	999	999	999	999	999	999	999	6.83333	999	999	999	999	999	999	999	999	999	999	999	999	999	999	999	999	999
643	1	26	7	2	1	0	8	999	9	999	2.375	999	5	999	1	999	1.375	999	4.25	999	1.5	999	4.33333	999	4.42857	999	999	999	999	999	999	999	999	999	999	999	999	999	999	999
644	3	46	7	1	1	0	7	999	8	999	3.125	999	5	999	3.5	999	4.5	999	5	999	1.75	999	1.66667	999	1.85714	999	999	999	999	999	999	999	999	999	999	999	999	999	999	999
645	1	57	5	3	3	1	2	2	10	10	3.125	4.25	1.5	3.5	1.5	2.5	999	999	999	999	999	999	7.5	8.66667	999	999	2	2	3	3	3	999	3	3	3	4	4	3	3	4
646	1	27	5	2	999	0	7	999	7	999	3.875	999	4.5	999	2	999	2.875	999	4.25	999	3	999	6.66667	999	6.85714	999	999	999	999	999	999	999	999	999	999	999	999	999	999	999
647	1	56	7	4	1	0	7	999	7	999	1.5	999	4	999	2.75	999	999	999	999	999	999	999	7.83333	999	999	999	999	999	999	999	999	999	999	999	999	999	999	999	999	999
648	1	51	7	1	1	0	7	999	7	999	1.75	999	4	999	2.25	999	1	999	4	999	1	999	8.33333	999	8.57143	999	999	999	999	999	999	999	999	999	999	999	999	999	999	999
649	1	20	5	1	3	0	10	999	6	999	2.25	999	5	999	2.75	999	2	999	5	999	3	999	1	999	0.857143	999	999	999	999	999	999	999	999	999	999	999	999	999	999	999
650	1	26	7	3	3	0	6	999	7	999	2.375	999	4.5	999	2.25	999	999	999	999	999	999	999	8.66667	999	999	999	999	999	999	999	999	999	999	999	999	999	999	999	999	999
651	1	58	7	5	1	1	4	4	10	10	2.25	2.75	4.25	3.5	1.75	2.5	999	999	999	999	999	999	7.5	7.83333	999	999	2	2	4	4	4	999	4	4	4	5	4	4	4	5
652	1	53	7	1	1	0	9	999	5	999	3.625	999	4.25	999	1.75	999	2.875	999	5	999	1.5	999	6.16667	999	5.71429	999	999	999	999	999	999	999	999	999	999	999	999	999	999	999
653	1	32	7	2	4	0	8	999	7	999	4	999	5	999	1.75	999	3.375	999	5	999	2.25	999	4.5	999	3.85714	999	999	999	999	999	999	999	999	999	999	999	999	999	999	999
654	2	62	6	2	1	1	8	7	5	8	2.75	4.125	5	4.5	2	1.5	3.125	2.375	5	5	2	1	7.5	7.33333	7.57143	7.57143	2	2	5	4	4	5	5	3	3	2	2	3	3	4
655	1	23	5	1	3	0	10	999	7	999	2.75	999	5	999	1.5	999	1.25	999	4.75	999	3.25	999	3.5	999	3	999	999	999	999	999	999	999	999	999	999	999	999	999	999	999
656	1	58	7	3	4	0	7	999	7	999	1.625	999	3.25	999	3.75	999	999	999	999	999	999	999	6.5	999	999	999	999	999	999	999	999	999	999	999	999	999	999	999	999	999
657	1	58	6	1	1	0	8	999	11	999	3.125	999	5	999	3	999	1.875	999	4.75	999	1.25	999	9	999	8.85714	999	999	999	999	999	999	999	999	999	999	999	999	999	999	999
658	2	56	7	1	1	1	7	7	4	6	2.75	2.625	3.75	3.5	2.75	2.5	2.875	2.625	3.25	3.25	2	2.25	5.33333	5.66667	5.42857	5.57143	1	2	4	4	3	4	3	3	4	5	4	3	5	3
659	1	20	6	2	1	0	6	999	10	999	2.125	999	3	999	2	999	2.5	999	4	999	1.5	999	3.33333	999	3.28571	999	999	999	999	999	999	999	999	999	999	999	999	999	999	999
660	1	35	6	1	3	0	9	999	5	999	4	999	3.25	999	1	999	2.375	999	4.5	999	1.75	999	2.33333	999	2	999	999	999	999	999	999	999	999	999	999	999	999	999	999	999
661	3	45	6	2	3	0	10	999	6	999	3.5	999	2	999	1.25	999	2.25	999	5	999	4	999	8	999	8.28571	999	999	999	999	999	999	999	999	999	999	999	999	999	999	999
662	1	65	5	3	2	1	5	3	6	9	1	1.5	1	4.5	2	2	999	999	999	999	999	999	8.5	10	999	999	1	2	1	3	1	999	3	1	1	2	3	3	3	3
663	2	37	5	1	3	1	9	9	5	6	2.75	3.625	4.5	4	2.5	1.5	1.75	1	4.25	1	2.5	1	3	0.666667	3	0.571429	3	1	3	4	2	3	2	1	3	2	2	1	2	2
664	1	51	6	2	2	1	10	10	2	8	3.125	3.625	5	5	1.75	2	3.375	3.25	5	5	1.75	2	3.16667	3.16667	3.28571	3.28571	2	2	4	4	3	2	2	3	5	2	3	3	3	4
665	1	19	6	1	3	0	8	999	8	999	2.25	999	4	999	1	999	1	999	2.25	999	3.75	999	6.83333	999	6.42857	999	999	999	999	999	999	999	999	999	999	999	999	999	999	999
666	1	24	7	4	1	0	10	999	6	999	3.75	999	4	999	1.75	999	999	999	999	999	999	999	7.16667	999	999	999	999	999	999	999	999	999	999	999	999	999	999	999	999	999
667	1	26	7	2	3	0	9	999	11	999	3.625	999	4.25	999	2.25	999	1.875	999	4.25	999	3	999	9	999	9.14286	999	999	999	999	999	999	999	999	999	999	999	999	999	999	999
668	1	52	6	1	1	0	9	999	7	999	2.5	999	3.5	999	1.75	999	3.125	999	4	999	1.25	999	1.33333	999	1.57143	999	999	999	999	999	999	999	999	999	999	999	999	999	999	999
669	2	44	7	2	2	1	7	5	5	8	3.125	3	4.25	3	2.5	3	3	2.875	3	4.75	3	1.75	7.16667	8	7.14286	8	3	2	4	2	4	4	3	3	4	5	4	3	5	3
670	1	23	6	2	4	0	8	999	9	999	3.75	999	4.5	999	2	999	3.5	999	4.25	999	3	999	8.16667	999	8	999	999	999	999	999	999	999	999	999	999	999	999	999	999	999
671	1	45	7	1	1	0	8	999	11	999	1.75	999	4.25	999	1	999	1.875	999	4	999	1	999	8.33333	999	8.57143	999	999	999	999	999	999	999	999	999	999	999	999	999	999	999
672	1	50	6	1	3	1	2	2	7	10	2.75	2.875	3.75	3.5	1.75	2.25	2.125	1.75	4	3.25	1.25	1.75	6.83333	7.33333	6.85714	7.42857	2	2	4	4	3	4	2	4	4	2	4	4	3	3
673	1	25	6	1	2	0	10	999	9	999	3.375	999	4.75	999	1.5	999	2.75	999	5	999	1.75	999	1.66667	999	1.42857	999	999	999	999	999	999	999	999	999	999	999	999	999	999	999
674	1	46	7	2	2	1	10	10	5	7	4.125	3.75	4.75	5	1	2.25	2.625	3.625	5	5	1.75	2.5	4.16667	5.33333	4.85714	6	3	1	5	5	5	4	4	4	4	1	2	1	1	2
675	1	29	7	3	1	1	6	6	9	10	3	3.125	3	4	2.5	2.5	999	999	999	999	999	999	6.5	6	999	999	2	2	4	4	4	999	3	3	2	4	4	5	5	5
676	1	52	4	2	2	0	10	999	7	999	4.125	999	5	999	2.75	999	2.125	999	5	999	1.25	999	5.83333	999	6	999	999	999	999	999	999	999	999	999	999	999	999	999	999	999
677	2	53	4	1	1	1	8	8	9	9	1.625	2.75	3.5	3.5	3	1.5	2	1.25	4.25	3.75	2.25	3.5	5.33333	6.66667	6	7.14286	2	2	5	5	5	5	5	5	5	5	5	4	5	5
678	1	18	6	2	2	0	9	999	10	999	4.5	999	5	999	1	999	1.25	999	4.75	999	2.75	999	8.33333	999	8.28571	999	999	999	999	999	999	999	999	999	999	999	999	999	999	999
679	1	23	6	1	3	0	4	999	5	999	2.875	999	4.75	999	1.75	999	3	999	4.5	999	1.5	999	3.83333	999	3.85714	999	999	999	999	999	999	999	999	999	999	999	999	999	999	999
680	1	58	4	1	4	0	10	999	7	999	4.75	999	4.25	999	1.5	999	2.125	999	3.75	999	1.25	999	10	999	10	999	999	999	999	999	999	999	999	999	999	999	999	999	999	999
681	1	40	6	3	1	1	4	3	10	9	1.5	1	4	2.5	1	1	999	999	999	999	999	999	8	10	999	999	2	2	3	4	4	999	3	3	3	5	4	4	4	4
682	2	55	5	2	1	0	10	999	6	999	2.625	999	5	999	1.5	999	1	999	5	999	2	999	8.33333	999	8.57143	999	999	999	999	999	999	999	999	999	999	999	999	999	999	999
683	2	28	5	1	4	1	9	9	5	4	3.5	3.375	3.25	4	1.5	2	2.75	2.75	4.75	4	1.5	1.75	7.5	6.66667	7.57143	6.85714	2	2	4	5	3	1	2	3	3	3	3	5	5	2
684	1	30	5	1	1	0	10	999	4	999	1	999	4	999	1.5	999	4	999	4.75	999	1.75	999	8.33333	999	8.57143	999	999	999	999	999	999	999	999	999	999	999	999	999	999	999
685	2	38	5	2	2	1	8	8	6	6	1.875	2.25	5	4.75	4.5	3.75	2.875	2	3.75	4	2.5	2	2.5	2.5	2.14286	2.14286	3	1	3	2	4	4	1	2	5	2	2	3	3	2
686	1	33	7	2	1	1	8	8	10	9	2.75	2.75	4.25	3.25	1.5	1.25	1.25	1.75	3.75	4.25	1	1.25	4.5	5.5	4.42857	5.57143	2	2	3	3	1	2	3	2	3	5	5	4	4	3
687	2	24	5	3	4	0	8	999	8	999	2.125	999	4.5	999	1.75	999	999	999	999	999	999	999	7.33333	999	999	999	999	999	999	999	999	999	999	999	999	999	999	999	999	999
688	3	52	5	1	1	1	10	10	5	4	1.875	2.375	3.25	3	2.75	2	1.375	1.125	4.75	3.25	4.25	4.75	3.5	3.5	3.85714	4	3	1	4	4	4	2	4	4	4	3	3	4	2	4
689	1	56	7	3	1	0	8	999	9	999	1	999	3	999	3.25	999	999	999	999	999	999	999	8.5	999	999	999	999	999	999	999	999	999	999	999	999	999	999	999	999	999
690	1	19	5	2	1	1	10	10	7	9	1.875	1.5	3.25	3.5	1.5	1.25	1.625	1.875	3.25	4.5	1	1	3.5	5	3	5.28571	2	2	4	3	3	2	5	1	5	3	3	2	3	5
691	1	29	7	1	1	0	9	999	4	999	3.125	999	5	999	2	999	1.625	999	2.75	999	3	999	5.83333	999	6.28571	999	999	999	999	999	999	999	999	999	999	999	999	999	999	999
692	2	27	5	2	3	0	7	999	6	999	1.875	999	4.25	999	1.25	999	1.25	999	2	999	1.75	999	4.66667	999	4.71429	999	999	999	999	999	999	999	999	999	999	999	999	999	999	999
693	1	18	6	2	1	0	10	999	10	999	3	999	4.25	999	1.75	999	1.875	999	3.5	999	2.75	999	4.33333	999	4.57143	999	999	999	999	999	999	999	999	999	999	999	999	999	999	999
694	2	52	5	1	1	0	8	999	5	999	3	999	3	999	3	999	3	999	3.25	999	3	999	6.16667	999	6.57143	999	999	999	999	999	999	999	999	999	999	999	999	999	999	999
695	1	31	7	1	1	0	4	999	10	999	2.375	999	5	999	2.25	999	2.25	999	5	999	2	999	5.33333	999	5.14286	999	999	999	999	999	999	999	999	999	999	999	999	999	999	999
696	1	22	6	1	1	0	7	999	10	999	2.625	999	4.25	999	1.75	999	3	999	4.75	999	1.75	999	4.5	999	4	999	999	999	999	999	999	999	999	999	999	999	999	999	999	999
697	1	20	6	1	2	1	1	3	10	12	3.375	2.75	4.25	4.75	2	2.5	2.875	2.5	2.75	3.5	2	2	6.33333	5.83333	6	5.85714	2	2	3	4	2	3	3	3	2	3	5	2	4	4
698	1	21	6	4	1	0	8	999	11	999	3.125	999	3.75	999	2.25	999	999	999	999	999	999	999	5.5	999	999	999	999	999	999	999	999	999	999	999	999	999	999	999	999	999
699	1	35	6	1	3	0	7	999	6	999	3.5	999	4.75	999	2	999	3.625	999	5	999	2	999	2.5	999	2.57143	999	999	999	999	999	999	999	999	999	999	999	999	999	999	999
700	2	45	7	1	1	0	9	999	5	999	3	999	4.75	999	1.75	999	2	999	4.5	999	3.25	999	7.33333	999	7.42857	999	999	999	999	999	999	999	999	999	999	999	999	999	999	999
701	2	40	6	1	1	0	8	999	6	999	3.625	999	3.5	999	2	999	1.5	999	4.75	999	3.5	999	5.16667	999	5	999	999	999	999	999	999	999	999	999	999	999	999	999	999	999
702	1	27	7	2	1	0	7	999	12	999	3.25	999	4.75	999	2.5	999	3.5	999	4.75	999	1.5	999	5.5	999	5.28571	999	999	999	999	999	999	999	999	999	999	999	999	999	999	999
703	1	27	5	2	1	0	10	999	11	999	3.75	999	4.25	999	1.75	999	3.375	999	5	999	2.25	999	7.66667	999	7.71429	999	999	999	999	999	999	999	999	999	999	999	999	999	999	999
704	1	44	7	2	4	0	10	999	11	999	4	999	4.75	999	1	999	3.5	999	4.75	999	1	999	6	999	5.85714	999	999	999	999	999	999	999	999	999	999	999	999	999	999	999
705	1	38	7	2	1	1	5	4	8	12	3.875	4.25	2	4	1.5	1.5	2.5	3	3.75	4	2.25	2.25	4.5	5.16667	4.57143	5.28571	2	2	5	5	5	5	5	2	5	5	5	3	4	4
706	2	44	7	3	1	0	3	999	8	999	2.125	999	4.25	999	2.25	999	999	999	999	999	999	999	6.83333	999	999	999	999	999	999	999	999	999	999	999	999	999	999	999	999	999
707	1	21	6	5	1	0	1	999	6	999	2.25	999	3.75	999	3	999	999	999	999	999	999	999	8.5	999	999	999	999	999	999	999	999	999	999	999	999	999	999	999	999	999
708	2	43	7	1	4	1	8	8	1	7	3	3	3	3	3	3	3	3	5	4.5	3	3	5.5	5	5.42857	5	1	2	4	4	4	4	3	4	4	5	4	2	2	4
709	1	41	6	2	2	1	9	9	10	10	3	2.875	3.5	4	2.25	3.25	2.5	2.625	4.25	4	1	1	3	2	2.71429	1.85714	2	1	4	4	4	2	2	1	3	4	4	4	4	4
710	1	24	6	1	1	1	7	7	5	9	4.125	3.75	3.5	3.75	1.5	1	3.25	2.625	3.75	3.5	1	1	5.66667	5.66667	5.28571	5.71429	2	2	5	5	4	4	4	3	4	3	4	3	5	4
711	2	47	5	1	2	0	9	999	5	999	1.875	999	4	999	3.5	999	1.25	999	4	999	3.75	999	6.33333	999	6.28571	999	999	999	999	999	999	999	999	999	999	999	999	999	999	999
712	1	63	7	4	2	1	6	6	10	10	3.375	3.125	3.5	2.5	2	2.5	999	999	999	999	999	999	10	9.16667	999	999	2	2	3	2	3	999	3	4	1	5	5	5	3	4
713	1	52	6	4	4	0	10	999	9	999	2.25	999	4.5	999	2.75	999	999	999	999	999	999	999	9	999	999	999	999	999	999	999	999	999	999	999	999	999	999	999	999	999
714	2	31	6	2	1	1	8	8	9	10	4	3.625	2.75	2.75	2.25	1.75	3	3.25	5	5	2	1	1.5	1.83333	1.42857	1.71429	1	2	4	4	4	3	4	3	4	4	5	3	5	5
715	2	59	5	5	2	0	5	999	8	999	2.125	999	4	999	3	999	999	999	999	999	999	999	7.83333	999	999	999	999	999	999	999	999	999	999	999	999	999	999	999	999	999
716	2	31	5	2	2	0	10	999	5	999	2.125	999	3.75	999	2	999	2.75	999	5	999	1.25	999	4.33333	999	4	999	999	999	999	999	999	999	999	999	999	999	999	999	999	999
717	1	30	5	2	1	0	1	999	6	999	4	999	3.5	999	1.5	999	3	999	5	999	3	999	4.33333	999	4.42857	999	999	999	999	999	999	999	999	999	999	999	999	999	999	999
718	2	28	8	1	3	1	9	9	2	8	3.25	3.625	3.25	4	2.25	1.75	2.875	3.375	3.75	4	2.25	2.25	6.66667	6.83333	7.14286	7.28571	2	2	4	4	4	4	2	3	4	3	3	3	5	4
719	1	22	6	1	3	0	7	999	9	999	2.625	999	3.25	999	1.25	999	1.625	999	4.25	999	1.25	999	2.16667	999	2	999	999	999	999	999	999	999	999	999	999	999	999	999	999	999
720	1	29	7	2	1	1	8	8	12	12	3.625	3.5	3.75	4	2.75	2.25	3.5	3.25	3.75	3.75	1.5	2.25	4.5	4	4.28571	4	2	2	3	3	3	3	4	4	3	4	3	2	3	4
721	1	18	4	2	4	0	10	999	5	999	3.75	999	3	999	1.5	999	3.5	999	4	999	1.5	999	4.5	999	4.42857	999	999	999	999	999	999	999	999	999	999	999	999	999	999	999
722	1	53	2	1	999	1	10	9	7	6	3.125	2.75	3.5	4	1.25	1.25	2.375	2.125	4	4.25	1.75	2	4.16667	4.33333	4	4.28571	3	2	3	2	4	3	3	2	3	3	4	2	3	3
723	1	61	7	4	1	0	8	999	9	999	3	999	4	999	2	999	999	999	999	999	999	999	7.66667	999	999	999	999	999	999	999	999	999	999	999	999	999	999	999	999	999
724	2	25	6	2	1	0	6	999	7	999	2.125	999	3.75	999	4	999	2.875	999	2	999	3.25	999	8.16667	999	7.85714	999	999	999	999	999	999	999	999	999	999	999	999	999	999	999
725	1	31	6	3	1	0	7	999	10	999	1.375	999	2.75	999	1.25	999	999	999	999	999	999	999	4.66667	999	999	999	999	999	999	999	999	999	999	999	999	999	999	999	999	999
726	3	22	5	1	1	0	9	999	6	999	4	999	3.75	999	1.5	999	2.75	999	4.25	999	1.5	999	4.5	999	4	999	999	999	999	999	999	999	999	999	999	999	999	999	999	999
727	1	29	7	1	2	0	6	999	6	999	3.625	999	3	999	2.75	999	3.625	999	3.75	999	1.5	999	4.5	999	4.42857	999	999	999	999	999	999	999	999	999	999	999	999	999	999	999
728	3	31	7	1	1	0	6	999	9	999	4.375	999	4.25	999	2	999	4.25	999	5	999	1.75	999	5.66667	999	5.71429	999	999	999	999	999	999	999	999	999	999	999	999	999	999	999
729	1	53	7	3	1	0	9	999	12	999	2.25	999	5	999	1.5	999	999	999	999	999	999	999	7	999	999	999	999	999	999	999	999	999	999	999	999	999	999	999	999	999
730	2	27	7	1	2	0	8	999	7	999	3.375	999	4	999	2.5	999	1.25	999	5	999	4	999	6.83333	999	6.85714	999	999	999	999	999	999	999	999	999	999	999	999	999	999	999
731	1	38	7	5	2	0	9	999	10	999	2.75	999	4.25	999	2	999	999	999	999	999	999	999	5.5	999	999	999	999	999	999	999	999	999	999	999	999	999	999	999	999	999
732	1	53	5	2	1	1	8	8	5	5	3.5	2.875	3	3.75	1.5	1.5	1.875	1.875	4	3.75	1.25	2.25	4.5	4.5	4.57143	3.85714	3	1	1	1	1	1	2	1	3	2	2	4	2	2
733	1	33	7	3	1	0	5	999	8	999	2.375	999	3.5	999	2.5	999	999	999	999	999	999	999	2.66667	999	999	999	999	999	999	999	999	999	999	999	999	999	999	999	999	999
734	1	55	6	4	3	1	8	10	2	12	2.625	3.375	3.5	3.5	2.5	5	999	999	999	999	999	999	10	10	999	999	3	2	5	5	5	999	3	3	3	3	3	3	3	3
735	2	31	6	1	1	0	9	999	5	999	1.875	999	4.5	999	1.5	999	2.75	999	3.25	999	1.5	999	7.66667	999	7.71429	999	999	999	999	999	999	999	999	999	999	999	999	999	999	999
736	2	34	6	1	1	0	8	999	2	999	2	999	3.75	999	3	999	3.625	999	4.25	999	1.5	999	2.83333	999	3.28571	999	999	999	999	999	999	999	999	999	999	999	999	999	999	999
737	2	26	6	2	1	1	7	4	10	11	1.5	2.25	2.25	1.5	4	4.25	2.875	2.625	4.25	2.75	1.5	2.5	4.83333	5.66667	4.14286	5.85714	2	2	4	4	4	5	4	5	4	4	4	5	5	3
738	1	21	7	1	2	0	8	999	8	999	3.875	999	5	999	1.25	999	1.875	999	3.75	999	2.25	999	5.16667	999	4.85714	999	999	999	999	999	999	999	999	999	999	999	999	999	999	999
739	1	30	7	2	1	0	9	999	10	999	3	999	3	999	2	999	3.25	999	3.25	999	2.5	999	4.83333	999	5	999	999	999	999	999	999	999	999	999	999	999	999	999	999	999
740	1	18	1	2	4	0	9	999	11	999	2.125	999	4.25	999	4.5	999	3.875	999	5	999	4.5	999	2	999	1.71429	999	999	999	999	999	999	999	999	999	999	999	999	999	999	999
741	3	18	5	1	3	0	9	999	6	999	2	999	4.5	999	3	999	2.75	999	5	999	1.75	999	2.5	999	2.14286	999	999	999	999	999	999	999	999	999	999	999	999	999	999	999
742	2	26	6	1	2	0	7	999	9	999	2.25	999	3.75	999	1	999	2.25	999	4.5	999	1.25	999	6.83333	999	6.85714	999	999	999	999	999	999	999	999	999	999	999	999	999	999	999
743	1	51	8	1	3	1	6	6	9	12	4.625	2	4.5	4.75	2.75	1.25	3.375	1.75	4.25	2.5	1	1	1.66667	1.33333	1.57143	1.42857	1	2	5	5	5	5	5	2	5	5	5	1	5	5
744	1	20	6	2	1	0	1	999	7	999	3.25	999	2.75	999	3	999	3.375	999	3	999	2	999	9.5	999	9	999	999	999	999	999	999	999	999	999	999	999	999	999	999	999
745	2	22	6	5	999	1	7	7	9	11	1.25	1.25	4.75	5	1.5	1	999	999	999	999	999	999	4.5	5	999	999	3	2	4	4	4	999	4	3	3	5	4	4	4	5
746	2	21	5	5	4	1	4	4	3	11	1.125	4.5	1.5	2	1.75	1.5	999	999	999	999	999	999	9.16667	9.16667	999	999	3	2	4	5	5	999	5	4	3	5	3	2	2	5
747	1	21	7	5	999	1	5	6	8	9	2.875	1.5	5	4	3.25	1.75	999	999	999	999	999	999	10	10	999	999	3	2	5	3	5	999	5	5	5	3	5	3	3	5
748	1	18	5	1	2	1	7	7	9	11	2.875	2	2.5	4.25	2.75	2.5	1.375	2	2.5	4.25	3.5	2.25	7.5	6.83333	6.85714	6.28571	2	2	5	5	5	5	4	3	5	5	5	5	5	5
749	1	21	6	5	1	1	8	8	9	10	2.5	2	5	5	1.25	1.75	999	999	999	999	999	999	3.5	3.33333	999	999	2	2	5	4	5	999	5	4	5	4	4	4	4	5
750	2	19	7	5	1	1	7	7	9	11	2.75	3.375	5	5	2	2.25	999	999	999	999	999	999	8	8.83333	999	999	3	2	5	5	5	999	5	4	5	3	4	2	4	5
751	1	20	6	5	3	1	8	8	8	4	2.5	2.375	4.25	4.25	2.5	2.5	999	999	999	999	999	999	7.5	7.5	999	999	3	2	4	3	3	999	4	4	2	5	4	4	3	4
752	1	23	6	5	2	0	2	999	10	999	3	999	5	999	3.25	999	999	999	999	999	999	999	9.5	999	999	999	999	999	999	999	999	999	999	999	999	999	999	999	999	999
753	3	20	6	5	1	0	9	999	8	999	3.25	999	4.75	999	2.5	999	999	999	999	999	999	999	6.33333	999	999	999	999	999	999	999	999	999	999	999	999	999	999	999	999	999
754	1	20	6	5	1	0	5	999	5	999	1.375	999	5	999	1.5	999	999	999	999	999	999	999	9.5	999	999	999	999	999	999	999	999	999	999	999	999	999	999	999	999	999
755	1	25	6	2	999	0	7	999	5	999	3.125	999	5	999	3	999	3	999	4.75	999	3.25	999	4.66667	999	4.28571	999	999	999	999	999	999	999	999	999	999	999	999	999	999	999
756	2	26	6	5	1	1	3	3	10	12	2.25	3.5	5	5	1.75	2.25	999	999	999	999	999	999	7.5	7.83333	999	999	2	2	4	4	5	999	4	3	5	5	4	3	3	5
757	1	25	5	3	2	1	10	10	4	8	2.125	3	2.75	3	3.25	3	999	999	999	999	999	999	9.33333	10	999	999	3	2	3	4	4	999	3	4	5	5	3	2	2	4
758	1	20	6	5	1	1	4	5	7	12	2.75	4.5	4	5	2.75	2	999	999	999	999	999	999	7.5	9.16667	999	999	3	2	5	5	5	999	4	4	5	5	4	3	3	3
759	1	22	6	5	2	0	8	999	6	999	1.875	999	3.75	999	3	999	999	999	999	999	999	999	7.5	999	999	999	999	999	999	999	999	999	999	999	999	999	999	999	999	999
760	1	21	6	5	1	1	7	7	6	12	2	2.375	4	5	2	1.75	999	999	999	999	999	999	6.83333	7	999	999	3	2	5	5	4	999	4	3	3	5	4	3	3	3
761	1	28	7	5	1	0	8	999	11	999	3.125	999	5	999	2	999	999	999	999	999	999	999	3.83333	999	999	999	999	999	999	999	999	999	999	999	999	999	999	999	999	999
762	1	20	6	5	1	1	2	2	6	9	3.75	2.75	5	5	2.25	2.25	999	999	999	999	999	999	5.5	6.33333	999	999	3	2	5	5	5	999	5	4	5	4	5	3	4	5
763	3	21	8	4	1	0	7	999	9	999	1.375	999	2.5	999	3.75	999	999	999	999	999	999	999	6	999	999	999	999	999	999	999	999	999	999	999	999	999	999	999	999	999
764	1	18	1	2	3	1	8	8	9	9	4.625	3.75	4.5	5	1.75	1.25	3.5	3	5	5	1.5	1.75	2.16667	3.33333	1.85714	3	2	2	4	4	4	4	4	3	5	5	4	5	5	5
765	2	21	6	1	2	0	1	999	4	999	3.375	999	4	999	2.75	999	2.5	999	4.5	999	1.75	999	5.33333	999	5.42857	999	999	999	999	999	999	999	999	999	999	999	999	999	999	999
766	1	18	5	2	2	0	8	999	7	999	4.125	999	4.75	999	1	999	2.625	999	4	999	1.5	999	6.83333	999	7.28571	999	999	999	999	999	999	999	999	999	999	999	999	999	999	999
767	1	20	6	5	4	1	8	7	6	10	3.25	3.25	3.5	4.25	2.25	1.75	999	999	999	999	999	999	6.83333	7.16667	999	999	2	2	5	4	5	999	4	3	5	5	4	4	5	3
768	1	36	5	1	4	1	9	9	7	9	3.625	2.125	4.25	4.5	2.25	2	2.875	3.5	4.75	5	1.5	1.75	3.66667	3.16667	3.42857	3	2	2	5	3	4	4	4	2	4	3	3	3	3	3
769	3	50	6	3	999	0	10	999	3	999	3	999	3	999	3	999	999	999	999	999	999	999	5.16667	999	999	999	999	999	999	999	999	999	999	999	999	999	999	999	999	999
770	1	51	7	1	1	0	6	999	10	999	2.625	999	4	999	3.75	999	2.375	999	4.75	999	3.25	999	3.5	999	3.42857	999	999	999	999	999	999	999	999	999	999	999	999	999	999	999
771	3	27	6	1	2	1	7	7	8	11	2.375	2.375	4.5	5	1.75	2.25	1.625	2.25	5	5	1.5	1	4.83333	3.66667	4.57143	3.42857	2	2	3	3	3	3	3	3	3	4	5	4	4	4
772	1	32	5	2	1	1	10	10	9	10	4.625	4.75	4.75	5	1.75	1.75	1.75	1.5	4.5	5	2.5	2	5.83333	8.16667	6.42857	8.42857	2	2	3	4	3	4	3	1	3	3	3	3	2	5
773	2	46	7	3	1	0	9	999	2	999	2.75	999	4	999	3	999	999	999	999	999	999	999	4	999	999	999	999	999	999	999	999	999	999	999	999	999	999	999	999	999
774	1	29	6	2	4	0	10	999	7	999	3.25	999	4	999	1.5	999	3.25	999	4.25	999	1.5	999	5.16667	999	5.42857	999	999	999	999	999	999	999	999	999	999	999	999	999	999	999
775	1	32	6	1	1	1	8	8	10	12	1.875	1.75	4.5	4.75	1.5	1	3.125	2.125	4.75	4.75	1.25	1	7.33333	7	7.28571	7	2	2	4	4	4	4	4	3	4	4	4	3	3	5
776	1	20	6	1	2	0	9	999	5	999	4	999	4	999	2	999	3.25	999	5	999	1.75	999	4.16667	999	4.42857	999	999	999	999	999	999	999	999	999	999	999	999	999	999	999
777	1	57	7	2	2	1	10	10	9	7	3.625	3.625	3.75	4	1.75	2	2	1.625	5	5	3	4.75	0.833333	4.83333	0.714286	4.14286	1	1	4	4	4	1	4	1	5	2	2	1	1	2
778	1	20	8	1	2	0	8	999	7	999	3.875	999	4.75	999	2.75	999	2.875	999	4.75	999	3.5	999	5.16667	999	5.28571	999	999	999	999	999	999	999	999	999	999	999	999	999	999	999
779	1	28	2	4	1	0	999	999	999	999	999	999	999	999	999	999	999	999	999	999	999	999	999	999	999	999	999	999	999	999	999	999	999	999	999	999	999	999	999	999
780	1	19	1	1	2	1	10	10	9	12	4.125	3	3.75	3	2	3	2.25	2.375	5	4.25	4	3.75	2.5	0	2.42857	0	2	2	5	5	5	5	5	5	5	4	4	3	4	4
781	1	54	7	4	3	0	7	999	6	999	1.75	999	4.25	999	2.5	999	999	999	999	999	999	999	8	999	999	999	999	999	999	999	999	999	999	999	999	999	999	999	999	999
782	1	27	7	1	1	0	6	999	3	999	1.25	999	3	999	3	999	1.625	999	3	999	3	999	3.83333	999	4	999	999	999	999	999	999	999	999	999	999	999	999	999	999	999
783	1	57	7	5	1	1	5	5	11	12	1.625	3.375	3.25	4.75	3	3.25	999	999	999	999	999	999	8.5	9.33333	999	999	2	2	5	4	4	999	5	5	5	5	5	3	5	5
784	1	53	5	1	1	0	6	999	9	999	3	999	4.25	999	1.5	999	1.5	999	3.75	999	1.75	999	6.16667	999	6.42857	999	999	999	999	999	999	999	999	999	999	999	999	999	999	999
785	1	55	6	1	3	0	8	999	2	999	4.375	999	4.75	999	4.5	999	4.125	999	4.75	999	3.25	999	3.16667	999	3.42857	999	999	999	999	999	999	999	999	999	999	999	999	999	999	999
786	1	28	7	5	2	0	1	999	4	999	1.375	999	1.5	999	1.75	999	999	999	999	999	999	999	7.33333	999	999	999	999	999	999	999	999	999	999	999	999	999	999	999	999	999
787	1	23	5	5	3	0	5	999	3	999	2.75	999	4	999	2	999	999	999	999	999	999	999	6.16667	999	999	999	999	999	999	999	999	999	999	999	999	999	999	999	999	999
788	1	24	6	1	1	1	3	3	4	8	3.125	3.125	4	4	3.75	3	3.625	2.75	4.25	4	1	1	3.66667	3.33333	3.14286	2.85714	2	2	4	4	4	2	2	3	5	3	4	2	5	4
789	1	39	7	5	999	1	5	2	4	11	2.25	3.5	4.5	3.75	2.5	2.5	999	999	999	999	999	999	6.5	9.33333	999	999	3	2	5	1	4	999	4	4	5	5	5	3	3	5
790	1	31	6	1	1	1	1	0	8	10	2.75	4	4	4	2	3.5	2.5	3	3.5	3	1.75	3	6	5	5.85714	5	2	2	4	4	4	4	4	4	4	4	4	4	4	4
791	1	26	7	5	999	0	6	999	7	999	2.125	999	2.5	999	3.5	999	999	999	999	999	999	999	4.83333	999	999	999	999	999	999	999	999	999	999	999	999	999	999	999	999	999
792	2	25	6	5	1	1	3	3	6	10	2.375	2	4	3.5	3	3	999	999	999	999	999	999	2	2	999	999	3	2	2	2	2	999	2	2	2	5	3	3	3	4
793	1	20	6	5	1	1	5	3	8	10	1.125	1	1.25	1	1	1	999	999	999	999	999	999	9.16667	9.16667	999	999	2	2	5	4	4	999	4	4	4	5	5	3	3	4
794	1	20	6	5	4	0	2	999	11	999	2.875	999	3.5	999	3.25	999	999	999	999	999	999	999	6.5	999	999	999	999	999	999	999	999	999	999	999	999	999	999	999	999	999
795	1	53	7	5	3	0	8	999	5	999	1.75	999	4	999	3.5	999	999	999	999	999	999	999	9.33333	999	999	999	999	999	999	999	999	999	999	999	999	999	999	999	999	999
796	1	21	6	4	1	0	7	999	8	999	3	999	4.25	999	1.75	999	999	999	999	999	999	999	8.66667	999	999	999	999	999	999	999	999	999	999	999	999	999	999	999	999	999
797	1	22	6	5	1	1	1	2	9	10	1.25	1.125	1	1.75	3	3	999	999	999	999	999	999	6.66667	5.33333	999	999	3	2	4	4	4	999	3	3	4	5	4	4	2	3
798	1	46	5	2	1	1	7	7	6	9	4.5	4.5	2.75	3.5	1.75	1	1.5	1.375	4	4	1.75	1.75	7.16667	7.5	6.57143	7.71429	2	2	4	3	4	4	2	1	3	2	2	3	3	3
799	1	28	6	5	1	0	4	999	9	999	2.375	999	4	999	2	999	999	999	999	999	999	999	8.5	999	999	999	999	999	999	999	999	999	999	999	999	999	999	999	999	999
800	1	59	6	1	1	0	9	999	4	999	3.625	999	3.5	999	1.25	999	2.125	999	5	999	1.25	999	6.66667	999	6.42857	999	999	999	999	999	999	999	999	999	999	999	999	999	999	999
801	1	47	7	1	1	0	9	999	8	999	1.75	999	5	999	3.5	999	1.25	999	5	999	3.5	999	2.66667	999	2.42857	999	999	999	999	999	999	999	999	999	999	999	999	999	999	999
802	1	20	6	4	4	0	9	999	9	999	3.375	999	3.5	999	1.75	999	999	999	999	999	999	999	4.83333	999	999	999	999	999	999	999	999	999	999	999	999	999	999	999	999	999
803	1	43	6	1	3	0	8	999	7	999	1.375	999	4.25	999	1.75	999	2	999	3.25	999	2.25	999	2.66667	999	2.28571	999	999	999	999	999	999	999	999	999	999	999	999	999	999	999
804	1	26	6	1	3	0	8	999	5	999	2.25	999	4	999	1.5	999	1.625	999	3.25	999	1.5	999	6.16667	999	6.71429	999	999	999	999	999	999	999	999	999	999	999	999	999	999	999
805	1	40	5	1	1	1	7	7	3	7	2.75	4	4	3.75	2	1	2.875	3.5	4	4.25	2	1.25	4.83333	4.16667	4.57143	4.28571	3	1	4	3	3	3	3	2	3	3	3	3	3	3
806	2	51	7	5	1	1	5	5	11	12	2.125	2	4	3.5	3	3	999	999	999	999	999	999	7.5	7.66667	999	999	2	2	5	5	4	999	4	4	4	4	4	4	5	4
807	1	58	7	3	1	1	3	3	9	11	2.75	2.875	5	5	2.25	2.25	999	999	999	999	999	999	7.66667	7.16667	999	999	1	2	4	5	2	999	2	4	5	5	5	3	4	3
808	1	51	7	1	3	1	9	4	11	12	1.5	3.125	5	5	2.5	2.75	2.625	1.375	5	5	1.5	2	8.33333	9.5	8.28571	9.57143	2	2	5	5	5	5	5	5	2	5	5	4	5	5
809	1	44	6	3	1	0	7	999	7	999	1.375	999	3.5	999	3.25	999	999	999	999	999	999	999	2.83333	999	999	999	999	999	999	999	999	999	999	999	999	999	999	999	999	999
810	3	25	6	2	2	0	7	999	9	999	3.75	999	3.25	999	2	999	1.875	999	2.75	999	2.5	999	8.5	999	8.71429	999	999	999	999	999	999	999	999	999	999	999	999	999	999	999
811	1	31	6	1	3	0	999	999	999	999	999	999	999	999	999	999	999	999	999	999	999	999	999	999	999	999	999	999	999	999	999	999	999	999	999	999	999	999	999	999
812	1	19	6	2	1	0	5	999	7	999	3.625	999	4.5	999	1.75	999	2.75	999	3	999	1.5	999	6.16667	999	6	999	999	999	999	999	999	999	999	999	999	999	999	999	999	999
813	1	21	6	3	1	0	9	999	4	999	2.375	999	3.75	999	3.25	999	999	999	999	999	999	999	3.5	999	999	999	999	999	999	999	999	999	999	999	999	999	999	999	999	999
814	1	49	7	2	1	0	8	999	7	999	2.5	999	3.25	999	2.25	999	2.375	999	4.75	999	1.5	999	1.83333	999	1.85714	999	999	999	999	999	999	999	999	999	999	999	999	999	999	999
815	1	53	5	1	1	1	7	7	9	9	3.125	3	4	4	2	1.5	2.125	1.75	4	3.75	1.25	1.5	8	8	7.71429	8	2	2	5	4	4	4	5	4	5	4	4	3	3	4
816	2	55	5	1	3	1	9	9	7	12	3.375	4.125	3.25	3.5	3	2	1.875	3.125	4.5	4	3.25	3.25	7.66667	6.5	7.85714	5.71429	2	2	4	3	4	3	2	3	3	3	3	3	4	3
817	1	33	7	3	1	0	7	999	9	999	2	999	4	999	1.75	999	999	999	999	999	999	999	4.66667	999	999	999	999	999	999	999	999	999	999	999	999	999	999	999	999	999
818	1	26	6	2	1	1	8	5	6	10	2.125	2.5	5	5	1.5	1.75	1.875	1.25	4.5	4.25	2	1	4.83333	6.33333	4.57143	5.85714	3	1	4	5	4	3	3	3	5	4	4	5	3	4
819	3	25	7	1	1	0	9	999	7	999	2.5	999	5	999	2.75	999	3.75	999	4.5	999	1.75	999	8.5	999	8.42857	999	999	999	999	999	999	999	999	999	999	999	999	999	999	999
820	1	31	7	2	2	1	9	8	5	9	3.875	4.125	4.25	5	1.75	1	1.75	1.5	3.75	4.5	3.5	4	2.16667	2.83333	2	2.71429	2	1	2	3	4	3	3	1	3	2	4	3	3	4
821	1	35	7	1	1	0	9	999	8	999	3.25	999	4	999	1.5	999	2	999	3.25	999	2	999	5	999	4.57143	999	999	999	999	999	999	999	999	999	999	999	999	999	999	999
822	1	39	7	1	1	1	10	10	8	8	1.625	1.5	3.75	4	4.5	4	1	1	1	1	1	1	10	10	10	10	2	2	1	2	2	1	3	2	3	3	3	4	4	4
823	2	52	7	1	3	1	9	7	9	11	2.625	3.25	4	3.75	2.25	3.75	2.25	2.625	3	3	1	1	4.66667	3.33333	4.57143	3.57143	3	2	3	3	4	4	3	2	1	3	3	3	3	3
824	1	54	6	1	1	0	10	999	6	999	2.25	999	5	999	3.25	999	2	999	5	999	2.25	999	8.16667	999	7.85714	999	999	999	999	999	999	999	999	999	999	999	999	999	999	999
825	2	64	5	1	1	0	10	999	11	999	2.75	999	5	999	4.5	999	1	999	5	999	2	999	9.16667	999	9.28571	999	999	999	999	999	999	999	999	999	999	999	999	999	999	999
826	1	55	7	3	1	0	10	999	9	999	3.5	999	3.25	999	2	999	999	999	999	999	999	999	9.16667	999	999	999	999	999	999	999	999	999	999	999	999	999	999	999	999	999
827	2	56	5	1	1	0	9	999	6	999	2.75	999	1	999	2	999	1.875	999	5	999	1.25	999	7.33333	999	7.57143	999	999	999	999	999	999	999	999	999	999	999	999	999	999	999
